# Supplementary material for: Analysis of facial ultrasonography images based on deep learning
Source: Sci Rep. 2022 Oct 1;12:16480. doi: 10.1038/s41598-022-20969-z (PMC9526737; doi:10.1038/s41598-022-20969-z)
Supplement: Supplementary file 1 — Supplementary Information. [file 41598_2022_20969_MOESM1_ESM.xlsx]

## Sheet: Image size
height	width	color	pixel
533	848	3	451984			median	237006
530	852	3	451560			mean	240192
530	843	3	446790			0	237006
533	838	3	446654			1	200584
516	861	3	444276			2	237006
513	861	3	441693			3	277823
520	847	3	440440			4	451984
513	852	3	437076
527	829	3	436883
509	856	3	435704
513	848	3	435024
513	848	3	435024
517	838	3	433246
502	861	3	432222
502	861	3	432222
499	866	3	432134
496	871	3	432016
517	834	3	431178
506	852	3	431112
506	852	3	431112
500	862	3	431000
509	843	3	429087
495	866	3	428670
502	852	3	427704
506	843	3	426558
506	843	3	426558
499	852	3	425148
499	852	3	425148
503	843	3	424029
503	843	3	424029
499	847	3	422653
493	852	3	420036
495	848	3	419760
506	829	3	419474
489	857	3	419073
499	839	3	418661
488	856	3	417728
482	856	3	412592
479	861	3	412419
479	861	3	412419
476	866	3	412216
486	838	3	407268
493	825	3	406725
489	829	3	405381
519	780	3	404820
469	856	3	401464
464	856	3	397184
461	861	3	396921
458	865	3	396170
465	848	3	394320
458	857	3	392506
462	848	3	391776
454	861	3	390894
458	852	3	390216
458	843	3	386094
448	848	3	379904
486	779	3	378594
451	839	3	378389
444	852	3	378288
441	857	3	377937
486	775	3	376650
492	765	3	376380
492	765	3	376380
441	852	3	375732
427	861	3	367647
427	852	3	363804
465	780	3	362700
472	766	3	361552
427	843	3	359961
527	683	3	359941
420	857	3	359940
530	679	3	359870
434	829	3	359786
424	847	3	359128
417	861	3	359037
421	852	3	358692
434	825	3	358050
420	847	3	355740
520	683	3	355160
416	852	3	354432
458	770	3	352660
516	683	3	352428
420	838	3	351960
510	687	3	350370
413	848	3	350224
462	756	3	349272
506	688	3	348128
403	861	3	346983
510	679	3	346290
513	674	3	345762
406	847	3	343882
410	838	3	343580
403	852	3	343356
506	678	3	343068
502	683	3	342866
400	857	3	342800
496	688	3	341248
453	752	3	340656
499	679	3	338821
496	683	3	338768
496	683	3	338768
496	683	3	338768
499	678	3	338322
462	732	3	338184
438	770	3	337260
493	683	3	336719
450	748	3	336600
450	748	3	336600
406	829	3	336574
492	683	3	336036
489	687	3	335943
459	729	3	334611
486	688	3	334368
489	683	3	333987
492	678	3	333576
444	748	3	332112
453	733	3	332049
489	679	3	332031
486	683	3	331938
453	732	3	331596
453	732	3	331596
489	678	3	331542
489	678	3	331542
450	736	3	331200
447	740	3	330780
390	847	3	330330
441	749	3	330309
389	848	3	329872
441	748	3	329868
450	733	3	329850
453	728	3	329784
489	674	3	329586
450	732	3	329400
485	679	3	329315
482	683	3	329206
482	683	3	329206
482	683	3	329206
447	736	3	328992
447	736	3	328992
392	839	3	328888
444	740	3	328560
453	725	3	328425
450	729	3	328050
482	679	3	327278
426	768	3	327168
444	736	3	326784
444	736	3	326784
444	736	3	326784
432	756	3	326592
441	740	3	326340
438	744	3	325872
438	744	3	325872
444	733	3	325452
444	732	3	325008
432	752	3	324864
432	752	3	324864
479	678	3	324762
441	736	3	324576
441	736	3	324576
438	741	3	324558
393	825	3	324225
438	740	3	324120
438	740	3	324120
438	740	3	324120
435	744	3	323640
435	744	3	323640
435	744	3	323640
435	744	3	323640
471	687	3	323577
441	733	3	323253
441	733	3	323253
441	733	3	323253
444	728	3	323232
432	748	3	323136
479	674	3	322846
441	732	3	322812
438	737	3	322806
438	736	3	322368
435	741	3	322335
435	741	3	322335
426	756	3	322056
475	678	3	322050
417	772	3	321924
435	740	3	321900
435	740	3	321900
435	740	3	321900
444	725	3	321900
444	725	3	321900
441	729	3	321489
441	729	3	321489
432	744	3	321408
436	736	3	320896
429	748	3	320892
429	748	3	320892
438	732	3	320616
438	732	3	320616
433	740	3	320420
435	736	3	320160
435	736	3	320160
435	736	3	320160
475	674	3	320150
432	740	3	319680
432	740	3	319680
432	740	3	319680
432	740	3	319680
438	729	3	319302
429	744	3	319176
429	744	3	319176
429	744	3	319176
429	744	3	319176
429	744	3	319176
429	744	3	319176
435	733	3	318855
435	732	3	318420
435	732	3	318420
432	737	3	318384
444	717	3	318348
423	752	3	318096
432	736	3	317952
432	736	3	317952
432	736	3	317952
379	838	3	317602
429	740	3	317460
429	740	3	317460
429	740	3	317460
435	729	3	317115
435	729	3	317115
426	744	3	316944
386	821	3	316906
423	749	3	316827
465	681	3	316665
432	733	3	316656
432	733	3	316656
423	748	3	316404
423	748	3	316404
423	748	3	316404
432	732	3	316224
429	737	3	316173
429	737	3	316173
429	737	3	316173
427	740	3	315980
429	736	3	315744
429	736	3	315744
429	736	3	315744
426	741	3	315666
424	744	3	315456
426	740	3	315240
432	729	3	314928
421	748	3	314908
430	732	3	314760
423	744	3	314712
423	744	3	314712
423	744	3	314712
423	744	3	314712
423	744	3	314712
427	737	3	314699
429	733	3	314457
429	733	3	314457
429	733	3	314457
427	736	3	314272
427	736	3	314272
427	736	3	314272
420	748	3	314160
438	717	3	314046
429	732	3	314028
429	732	3	314028
429	732	3	314028
433	725	3	313925
433	725	3	313925
424	740	3	313760
372	843	3	313596
426	736	3	313536
421	744	3	313224
432	725	3	313200
455	688	3	313040
423	740	3	313020
423	740	3	313020
423	740	3	313020
423	740	3	313020
423	740	3	313020
423	740	3	313020
427	733	3	312991
429	729	3	312741
418	748	3	312664
418	748	3	312664
427	732	3	312564
424	737	3	312488
420	744	3	312480
420	744	3	312480
420	744	3	312480
420	744	3	312480
420	744	3	312480
426	733	3	312258
426	733	3	312258
424	736	3	312064
424	736	3	312064
424	736	3	312064
417	748	3	311916
435	717	3	311895
426	732	3	311832
423	737	3	311751
430	725	3	311750
462	674	3	311388
423	736	3	311328
423	736	3	311328
423	736	3	311328
423	736	3	311328
427	729	3	311283
420	740	3	310800
420	740	3	310800
411	756	3	310716
411	756	3	310716
426	729	3	310554
415	748	3	310420
513	605	3	310365
417	744	3	310248
423	733	3	310059
423	733	3	310059
423	733	3	310059
421	736	3	309856
412	752	3	309824
414	748	3	309672
414	748	3	309672
423	732	3	309636
427	725	3	309575
420	737	3	309540
420	737	3	309540
420	737	3	309540
418	740	3	309320
418	740	3	309320
418	740	3	309320
429	721	3	309309
420	736	3	309120
420	736	3	309120
424	729	3	309096
424	729	3	309096
417	741	3	308997
426	725	3	308850
426	725	3	308850
415	744	3	308760
415	744	3	308760
415	744	3	308760
452	683	3	308716
421	733	3	308593
421	733	3	308593
417	740	3	308580
423	729	3	308367
454	679	3	308266
412	748	3	308176
412	748	3	308176
421	732	3	308172
421	732	3	308172
421	732	3	308172
418	737	3	308066
418	737	3	308066
451	683	3	308033
414	744	3	308016
476	647	3	307972
365	843	3	307695
418	736	3	307648
418	736	3	307648
418	736	3	307648
418	736	3	307648
418	736	3	307648
418	736	3	307648
420	732	3	307440
420	732	3	307440
411	748	3	307428
417	737	3	307329
417	737	3	307329
426	721	3	307146
415	740	3	307100
417	736	3	306912
417	736	3	306912
421	729	3	306909
421	729	3	306909
421	729	3	306909
412	744	3	306528
414	740	3	306360
414	740	3	306360
451	679	3	306229
420	729	3	306180
448	683	3	305984
448	683	3	305984
418	732	3	305976
409	748	3	305932
415	737	3	305855
415	737	3	305855
411	744	3	305784
415	736	3	305440
415	736	3	305440
406	752	3	305312
412	741	3	305292
414	737	3	305118
412	740	3	304880
412	740	3	304880
412	740	3	304880
414	736	3	304704
418	728	3	304304
418	728	3	304304
409	744	3	304296
409	744	3	304296
415	733	3	304195
415	733	3	304195
415	733	3	304195
415	733	3	304195
415	733	3	304195
415	733	3	304195
415	733	3	304195
411	740	3	304140
470	647	3	304090
415	732	3	303780
412	736	3	303232
412	736	3	303232
412	736	3	303232
474	639	3	302886
432	701	3	302832
420	721	3	302820
409	740	3	302660
409	740	3	302660
409	740	3	302660
415	729	3	302535
415	729	3	302535
411	736	3	302496
408	741	3	302328
473	639	3	302247
406	744	3	302064
406	744	3	302064
412	733	3	301996
412	733	3	301996
412	732	3	301584
412	732	3	301584
435	693	3	301455
403	748	3	301444
409	736	3	301024
471	639	3	300969
468	643	3	300924
406	741	3	300846
406	740	3	300440
441	681	3	300321
414	725	3	300150
403	744	3	299832
403	744	3	299832
409	733	3	299797
409	733	3	299797
409	733	3	299797
406	737	3	299222
406	737	3	299222
415	721	3	299215
406	736	3	298816
406	736	3	298816
441	677	3	298557
421	709	3	298489
438	681	3	298278
403	740	3	298220
403	740	3	298220
453	658	3	298074
409	728	3	297752
409	728	3	297752
400	744	3	297600
406	733	3	297598
406	733	3	297598
406	732	3	297192
412	721	3	297052
438	678	3	296964
403	736	3	296608
403	736	3	296608
403	736	3	296608
403	736	3	296608
409	725	3	296525
406	729	3	295974
406	729	3	295974
432	685	3	295920
432	685	3	295920
489	605	3	295845
427	692	3	295484
403	733	3	295399
403	733	3	295399
409	721	3	294889
400	737	3	294800
400	737	3	294800
450	655	3	294750
394	748	3	294712
434	679	3	294686
432	682	3	294624
461	639	3	294579
400	736	3	294400
431	683	3	294373
397	741	3	294177
399	737	3	294063
475	619	3	294025
403	729	3	293787
403	729	3	293787
485	605	3	293425
409	717	3	293253
456	643	3	293208
400	733	3	293200
423	693	3	293139
394	744	3	293136
394	744	3	293136
394	744	3	293136
400	732	3	292800
435	673	3	292755
420	697	3	292740
455	643	3	292565
391	748	3	292468
439	666	3	292374
426	685	3	291810
478	610	3	291580
459	635	3	291465
456	639	3	291384
453	643	3	291279
406	717	3	291102
397	733	3	291001
397	733	3	291001
397	733	3	291001
397	733	3	291001
391	744	3	290904
432	673	3	290736
452	643	3	290636
428	679	3	290612
428	679	3	290612
397	732	3	290604
424	685	3	290440
429	677	3	290433
441	658	3	290178
400	725	3	290000
400	725	3	290000
450	643	3	289350
428	674	3	288472
469	615	3	288435
426	677	3	288402
400	721	3	288400
423	681	3	288063
391	736	3	287776
420	685	3	287700
453	635	3	287655
447	643	3	287421
394	729	3	287226
394	729	3	287226
426	674	3	287124
452	635	3	287020
449	639	3	286911
420	683	3	286860
423	678	3	286794
409	701	3	286709
421	681	3	286701
421	681	3	286701
426	673	3	286698
426	673	3	286698
435	659	3	286665
391	733	3	286603
423	677	3	286371
423	677	3	286371
420	681	3	286020
432	662	3	285984
388	737	3	285956
415	689	3	285935
450	635	3	285750
429	666	3	285714
394	725	3	285650
447	639	3	285633
444	643	3	285492
444	643	3	285492
444	643	3	285492
444	643	3	285492
391	729	3	285039
421	677	3	285017
446	639	3	284994
417	683	3	284811
417	683	3	284811
423	673	3	284679
382	745	3	284590
414	687	3	284418
420	677	3	284340
420	677	3	284340
415	685	3	284275
417	681	3	283977
447	635	3	283845
447	635	3	283845
444	639	3	283716
444	639	3	283716
400	709	3	283600
414	685	3	283590
441	643	3	283563
452	627	3	283404
418	678	3	283404
438	647	3	283386
449	631	3	283319
468	605	3	283140
397	713	3	283061
461	614	3	283054
418	677	3	282986
388	729	3	282852
388	729	3	282852
429	659	3	282711
420	673	3	282660
415	681	3	282615
394	717	3	282498
436	647	3	282092
410	688	3	282080
426	662	3	282012
426	662	3	282012
444	635	3	281940
414	681	3	281934
414	681	3	281934
441	639	3	281799
441	639	3	281799
423	666	3	281718
410	687	3	281670
410	687	3	281670
438	643	3	281634
438	643	3	281634
411	685	3	281535
411	685	3	281535
411	685	3	281535
443	635	3	281305
443	635	3	281305
443	635	3	281305
408	689	3	281112
417	674	3	281058
415	677	3	280955
415	677	3	280955
414	678	3	280692
412	681	3	280572
385	728	3	280280
414	677	3	280278
414	677	3	280278
409	685	3	280165
441	635	3	280035
441	635	3	280035
411	681	3	279891
438	639	3	279882
438	639	3	279882
438	639	3	279882
406	689	3	279734
415	674	3	279710
415	674	3	279710
435	643	3	279705
427	655	3	279685
424	659	3	279416
405	689	3	279045
465	600	3	279000
412	677	3	278924
436	639	3	278604
426	654	3	278604
436	639	3	278604
433	643	3	278419
433	643	3	278419
418	666	3	278388
438	635	3	278130
382	728	3	278096
435	639	3	277965
432	643	3	277776
405	685	3	277425
426	651	3	277326
409	678	3	277302
400	693	3	277200
499	555	3	276945
403	687	3	276861
495	559	3	276705
433	639	3	276687
433	639	3	276687
441	627	3	276507
441	627	3	276507
373	741	3	276393
438	631	3	276378
403	685	3	276055
424	651	3	276024
396	697	3	276012
414	666	3	275724
382	721	3	275422
485	567	3	274995
433	635	3	274955
406	677	3	274862
405	678	3	274590
403	681	3	274443
412	666	3	274392
424	647	3	274328
429	639	3	274131
426	643	3	273918
370	740	3	273800
406	674	3	273644
488	560	3	273280
406	673	3	273238
403	678	3	273234
485	563	3	273055
367	744	3	273048
427	639	3	272853
427	639	3	272853
427	639	3	272853
396	689	3	272844
403	677	3	272831
412	662	3	272744
424	643	3	272632
432	631	3	272592
405	673	3	272565
429	635	3	272415
421	647	3	272387
393	693	3	272349
426	639	3	272214
480	567	3	272160
423	643	3	271989
423	643	3	271989
397	685	3	271945
397	685	3	271945
420	647	3	271740
403	674	3	271622
403	674	3	271622
394	689	3	271466
424	639	3	270936
424	639	3	270936
424	639	3	270936
421	643	3	270703
474	571	3	270654
474	571	3	270654
403	670	3	270010
482	560	3	269920
476	567	3	269892
476	567	3	269892
433	623	3	269759
368	733	3	269744
396	681	3	269676
503	536	3	269608
412	654	3	269448
409	658	3	269122
421	639	3	269019
421	639	3	269019
471	571	3	268941
480	560	3	268800
406	662	3	268772
397	677	3	268769
474	567	3	268758
423	635	3	268605
415	647	3	268505
415	647	3	268505
403	666	3	268398
403	666	3	268398
473	567	3	268191
476	563	3	267988
479	559	3	267761
479	559	3	267761
409	654	3	267486
421	635	3	267335
468	571	3	267228
406	658	3	267148
394	678	3	267132
471	567	3	267057
415	643	3	266845
368	725	3	266800
417	639	3	266463
414	643	3	266202
492	541	3	266172
365	729	3	266085
388	685	3	265780
418	635	3	265430
418	635	3	265430
418	635	3	265430
468	567	3	265356
468	567	3	265356
396	670	3	265320
386	687	3	265182
471	563	3	265173
412	643	3	264916
412	643	3	264916
467	567	3	264789
391	677	3	264707
391	677	3	264707
414	639	3	264546
397	666	3	264402
359	736	3	264224
430	614	3	264020
462	571	3	263802
438	601	3	263238
461	571	3	263231
400	658	3	263200
417	631	3	263127
464	567	3	263088
406	647	3	262682
444	591	3	262404
456	575	3	262200
462	567	3	261954
397	659	3	261623
458	571	3	261518
409	639	3	261351
406	643	3	261058
408	639	3	260712
421	619	3	260599
450	579	3	260550
456	571	3	260376
456	571	3	260376
359	725	3	260275
359	725	3	260275
459	567	3	260253
459	567	3	260253
462	563	3	260106
443	587	3	260041
471	552	3	259992
452	575	3	259900
476	546	3	259896
417	623	3	259791
409	635	3	259715
458	567	3	259686
472	550	3	259600
472	550	3	259600
356	729	3	259524
406	639	3	259434
411	631	3	259341
408	635	3	259080
441	587	3	258867
405	639	3	258795
405	639	3	258795
459	563	3	258417
379	681	3	258099
452	571	3	258092
452	571	3	258092
385	670	3	257950
406	635	3	257810
406	635	3	257810
403	639	3	257517
427	603	3	257481
372	692	3	257424
405	635	3	257175
447	575	3	257025
450	571	3	256950
415	619	3	256885
402	639	3	256878
402	639	3	256878
462	556	3	256872
397	647	3	256859
453	567	3	256851
456	563	3	256728
452	567	3	256284
452	567	3	256284
411	623	3	256053
403	635	3	255905
391	654	3	255714
382	669	3	255558
435	587	3	255345
441	579	3	255339
388	658	3	255304
444	575	3	255300
402	635	3	255270
447	571	3	255237
447	571	3	255237
447	571	3	255237
447	571	3	255237
447	571	3	255237
447	571	3	255237
450	567	3	255150
350	729	3	255150
453	563	3	255039
399	639	3	254961
475	536	3	254600
449	567	3	254583
403	631	3	254293
469	542	3	254198
373	681	3	254013
461	551	3	254011
465	546	3	253890
397	639	3	253683
438	579	3	253602
438	579	3	253602
441	575	3	253575
441	575	3	253575
441	575	3	253575
444	571	3	253524
444	571	3	253524
444	571	3	253524
444	571	3	253524
444	571	3	253524
447	567	3	253449
447	567	3	253449
447	567	3	253449
447	567	3	253449
447	567	3	253449
447	567	3	253449
447	567	3	253449
447	567	3	253449
468	541	3	253188
468	541	3	253188
373	678	3	252894
458	552	3	252816
458	552	3	252816
449	563	3	252787
388	651	3	252588
373	677	3	252521
420	601	3	252420
420	601	3	252420
430	587	3	252410
400	631	3	252400
417	605	3	252285
424	595	3	252280
369	683	3	252027
435	579	3	251865
438	575	3	251850
438	575	3	251850
429	587	3	251823
441	571	3	251811
441	571	3	251811
441	571	3	251811
441	571	3	251811
441	571	3	251811
441	571	3	251811
441	571	3	251811
394	639	3	251766
394	639	3	251766
444	567	3	251748
444	567	3	251748
444	567	3	251748
444	567	3	251748
444	567	3	251748
444	567	3	251748
444	567	3	251748
444	567	3	251748
444	567	3	251748
444	567	3	251748
444	567	3	251748
461	546	3	251706
447	563	3	251661
447	563	3	251661
371	678	3	251538
449	560	3	251440
391	643	3	251413
373	674	3	251402
371	677	3	251167
371	677	3	251167
446	563	3	251098
408	615	3	250920
370	678	3	250860
436	575	3	250700
430	583	3	250690
439	571	3	250669
424	591	3	250584
424	591	3	250584
414	605	3	250470
418	599	3	250382
447	560	3	250320
432	579	3	250128
435	575	3	250125
435	575	3	250125
435	575	3	250125
438	571	3	250098
438	571	3	250098
438	571	3	250098
438	571	3	250098
438	571	3	250098
438	571	3	250098
438	571	3	250098
438	571	3	250098
438	571	3	250098
371	674	3	250054
441	567	3	250047
441	567	3	250047
441	567	3	250047
441	567	3	250047
441	567	3	250047
441	567	3	250047
441	567	3	250047
441	567	3	250047
441	567	3	250047
441	567	3	250047
444	563	3	249972
444	563	3	249972
341	732	3	249612
393	635	3	249555
443	563	3	249409
370	674	3	249380
364	685	3	249340
370	673	3	249010
433	575	3	248975
430	579	3	248970
430	579	3	248970
436	571	3	248956
427	583	3	248941
439	567	3	248913
439	567	3	248913
444	560	3	248640
394	631	3	248614
451	551	3	248501
367	677	3	248459
373	666	3	248418
432	575	3	248400
435	571	3	248385
435	571	3	248385
435	571	3	248385
435	571	3	248385
438	567	3	248346
438	567	3	248346
438	567	3	248346
438	567	3	248346
438	567	3	248346
438	567	3	248346
438	567	3	248346
391	635	3	248285
441	563	3	248283
441	563	3	248283
441	563	3	248283
441	563	3	248283
420	591	3	248220
417	595	3	248115
443	560	3	248080
364	681	3	247884
390	635	3	247650
462	536	3	247632
430	575	3	247250
430	575	3	247250
433	571	3	247243
433	571	3	247243
433	571	3	247243
436	567	3	247212
436	567	3	247212
424	583	3	247192
439	563	3	247157
439	563	3	247157
365	677	3	247105
367	673	3	246991
441	560	3	246960
429	575	3	246675
432	571	3	246672
432	571	3	246672
432	571	3	246672
432	571	3	246672
435	567	3	246645
435	567	3	246645
435	567	3	246645
435	567	3	246645
435	567	3	246645
435	567	3	246645
435	567	3	246645
435	567	3	246645
435	567	3	246645
438	563	3	246594
438	563	3	246594
438	563	3	246594
438	563	3	246594
438	563	3	246594
438	563	3	246594
438	563	3	246594
438	563	3	246594
438	563	3	246594
364	677	3	246428
364	677	3	246428
414	595	3	246330
385	639	3	246015
400	615	3	246000
361	681	3	245841
406	605	3	245630
430	571	3	245530
430	571	3	245530
430	571	3	245530
430	571	3	245530
430	571	3	245530
430	571	3	245530
427	575	3	245525
427	575	3	245525
433	567	3	245511
433	567	3	245511
433	567	3	245511
433	567	3	245511
433	567	3	245511
433	567	3	245511
433	567	3	245511
433	567	3	245511
433	567	3	245511
436	563	3	245468
436	563	3	245468
436	563	3	245468
418	587	3	245366
418	587	3	245366
364	674	3	245336
438	560	3	245280
358	685	3	245230
441	556	3	245196
429	571	3	244959
429	571	3	244959
426	575	3	244950
432	567	3	244944
432	567	3	244944
432	567	3	244944
423	579	3	244917
435	563	3	244905
435	563	3	244905
435	563	3	244905
435	563	3	244905
435	563	3	244905
438	559	3	244842
388	631	3	244828
448	546	3	244608
385	635	3	244475
433	564	3	244212
436	560	3	244160
382	639	3	244098
382	639	3	244098
427	571	3	243817
427	571	3	243817
427	571	3	243817
427	571	3	243817
427	571	3	243817
427	571	3	243817
427	571	3	243817
427	571	3	243817
427	571	3	243817
430	567	3	243810
430	567	3	243810
430	567	3	243810
430	567	3	243810
430	567	3	243810
430	567	3	243810
430	567	3	243810
430	567	3	243810
430	567	3	243810
430	567	3	243810
430	567	3	243810
430	567	3	243810
430	567	3	243810
424	575	3	243800
424	575	3	243800
424	575	3	243800
424	575	3	243800
424	575	3	243800
358	681	3	243798
433	563	3	243779
433	563	3	243779
433	563	3	243779
433	563	3	243779
433	563	3	243779
433	563	3	243779
359	679	3	243761
421	579	3	243759
436	559	3	243724
415	587	3	243605
492	495	3	243540
399	610	3	243390
426	571	3	243246
426	571	3	243246
426	571	3	243246
426	571	3	243246
426	571	3	243246
429	567	3	243243
429	567	3	243243
429	567	3	243243
429	567	3	243243
429	567	3	243243
423	575	3	243225
423	575	3	243225
423	575	3	243225
423	575	3	243225
420	579	3	243180
420	579	3	243180
435	559	3	243165
438	555	3	243090
361	673	3	242953
444	546	3	242424
436	556	3	242416
358	677	3	242366
379	639	3	242181
427	567	3	242109
427	567	3	242109
427	567	3	242109
427	567	3	242109
427	567	3	242109
427	567	3	242109
427	567	3	242109
427	567	3	242109
427	567	3	242109
424	571	3	242104
424	571	3	242104
424	571	3	242104
424	571	3	242104
424	571	3	242104
424	571	3	242104
424	571	3	242104
430	563	3	242090
430	563	3	242090
418	579	3	242022
418	579	3	242022
418	579	3	242022
418	579	3	242022
415	583	3	241945
355	681	3	241755
406	595	3	241570
426	567	3	241542
426	567	3	241542
426	567	3	241542
426	567	3	241542
426	567	3	241542
426	567	3	241542
423	571	3	241533
423	571	3	241533
423	571	3	241533
423	571	3	241533
429	563	3	241527
429	563	3	241527
429	563	3	241527
429	563	3	241527
429	563	3	241527
429	563	3	241527
385	627	3	241395
380	635	3	241300
326	740	3	241240
362	666	3	241092
356	677	3	241012
430	560	3	240800
437	551	3	240787
370	650	3	240500
374	643	3	240482
424	567	3	240408
424	567	3	240408
424	567	3	240408
424	567	3	240408
424	567	3	240408
424	567	3	240408
424	567	3	240408
424	567	3	240408
427	563	3	240401
427	563	3	240401
353	681	3	240393
421	571	3	240391
421	571	3	240391
421	571	3	240391
421	571	3	240391
421	571	3	240391
421	571	3	240391
421	571	3	240391
415	579	3	240285
415	579	3	240285
376	639	3	240264
429	560	3	240240
475	505	3	239875
423	567	3	239841
423	567	3	239841
423	567	3	239841
423	567	3	239841
423	567	3	239841
426	563	3	239838
426	563	3	239838
420	571	3	239820
420	571	3	239820
429	559	3	239811
350	685	3	239750
411	583	3	239613
356	673	3	239588
396	605	3	239580
424	564	3	239136
427	560	3	239120
427	560	3	239120
427	560	3	239120
365	655	3	239075
433	552	3	239016
353	677	3	238981
424	563	3	238712
424	563	3	238712
424	563	3	238712
424	563	3	238712
424	563	3	238712
421	567	3	238707
421	567	3	238707
421	567	3	238707
421	567	3	238707
421	567	3	238707
421	567	3	238707
421	567	3	238707
421	567	3	238707
421	567	3	238707
421	567	3	238707
350	682	3	238700
418	571	3	238678
418	571	3	238678
418	571	3	238678
418	571	3	238678
418	571	3	238678
418	571	3	238678
418	571	3	238678
418	571	3	238678
418	571	3	238678
418	571	3	238678
418	571	3	238678
418	571	3	238678
418	571	3	238678
415	575	3	238625
415	575	3	238625
437	546	3	238602
412	579	3	238548
412	579	3	238548
409	583	3	238447
373	639	3	238347
423	563	3	238149
423	563	3	238149
423	563	3	238149
420	567	3	238140
420	567	3	238140
420	567	3	238140
420	567	3	238140
420	567	3	238140
420	567	3	238140
374	635	3	237490
424	560	3	237440
350	678	3	237300
329	721	3	237209
431	550	3	237050
421	563	3	237023
344	689	3	237016
424	559	3	237016
418	567	3	237006
418	567	3	237006
418	567	3	237006
418	567	3	237006
418	567	3	237006
418	567	3	237006
418	567	3	237006
418	567	3	237006
418	567	3	237006
418	567	3	237006
418	567	3	237006
415	571	3	236965
415	571	3	236965
415	571	3	236965
415	571	3	236965
415	571	3	236965
415	571	3	236965
415	571	3	236965
415	571	3	236965
350	677	3	236950
430	551	3	236930
412	575	3	236900
352	673	3	236896
426	556	3	236856
409	579	3	236811
409	579	3	236811
353	670	3	236510
420	563	3	236460
423	559	3	236457
361	655	3	236455
417	567	3	236439
417	567	3	236439
414	571	3	236394
414	571	3	236394
341	693	3	236313
347	681	3	236307
347	681	3	236307
353	669	3	236157
350	674	3	235900
418	564	3	235752
418	564	3	235752
350	673	3	235550
418	563	3	235334
418	563	3	235334
418	563	3	235334
418	563	3	235334
418	563	3	235334
418	563	3	235334
431	546	3	235326
415	567	3	235305
415	567	3	235305
415	567	3	235305
415	567	3	235305
415	567	3	235305
415	567	3	235305
415	567	3	235305
415	567	3	235305
415	567	3	235305
415	567	3	235305
415	567	3	235305
347	678	3	235266
412	571	3	235252
412	571	3	235252
412	571	3	235252
412	571	3	235252
412	571	3	235252
412	571	3	235252
412	571	3	235252
423	556	3	235188
409	575	3	235175
368	639	3	235152
406	579	3	235074
347	677	3	234919
347	677	3	234919
417	563	3	234771
417	563	3	234771
414	567	3	234738
411	571	3	234681
411	571	3	234681
350	670	3	234500
344	681	3	234264
472	496	3	234112
418	560	3	234080
468	500	3	234000
468	500	3	234000
389	601	3	233789
368	635	3	233680
418	559	3	233662
418	559	3	233662
415	563	3	233645
415	563	3	233645
415	563	3	233645
415	563	3	233645
415	563	3	233645
415	563	3	233645
415	563	3	233645
415	563	3	233645
314	744	3	233616
412	567	3	233604
412	567	3	233604
412	567	3	233604
412	567	3	233604
412	567	3	233604
412	567	3	233604
412	567	3	233604
412	567	3	233604
412	567	3	233604
412	567	3	233604
412	567	3	233604
412	567	3	233604
341	685	3	233585
341	685	3	233585
409	571	3	233539
409	571	3	233539
409	571	3	233539
409	571	3	233539
347	673	3	233531
347	673	3	233531
417	560	3	233520
414	564	3	233496
406	575	3	233450
406	575	3	233450
406	575	3	233450
406	575	3	233450
400	583	3	233200
414	563	3	233082
382	610	3	233020
344	677	3	232888
344	677	3	232888
430	541	3	232630
355	655	3	232525
341	681	3	232221
341	681	3	232221
343	677	3	232211
361	643	3	232123
412	563	3	231956
412	563	3	231956
409	567	3	231903
409	567	3	231903
409	567	3	231903
409	567	3	231903
409	567	3	231903
409	567	3	231903
409	567	3	231903
409	567	3	231903
409	567	3	231903
414	560	3	231840
406	571	3	231826
406	571	3	231826
406	571	3	231826
406	571	3	231826
406	571	3	231826
406	571	3	231826
406	571	3	231826
365	635	3	231775
403	575	3	231725
340	681	3	231540
441	525	3	231525
344	673	3	231512
321	721	3	231441
420	551	3	231420
411	563	3	231393
362	639	3	231318
362	639	3	231318
458	505	3	231290
341	677	3	230857
337	685	3	230845
412	560	3	230720
365	631	3	230315
437	527	3	230299
409	563	3	230267
409	563	3	230267
409	563	3	230267
409	563	3	230267
409	563	3	230267
406	567	3	230202
406	567	3	230202
406	567	3	230202
338	681	3	230178
338	681	3	230178
338	681	3	230178
411	560	3	230160
403	571	3	230113
403	571	3	230113
403	571	3	230113
403	571	3	230113
451	510	3	230010
400	575	3	230000
417	551	3	229767
408	563	3	229704
408	563	3	229704
394	583	3	229702
364	631	3	229684
405	567	3	229635
405	567	3	229635
405	567	3	229635
341	673	3	229493
424	541	3	229384
382	600	3	229200
344	666	3	229104
338	677	3	228826
338	677	3	228826
409	559	3	228631
409	559	3	228631
403	567	3	228501
403	567	3	228501
403	567	3	228501
403	567	3	228501
403	567	3	228501
403	567	3	228501
403	567	3	228501
403	567	3	228501
403	567	3	228501
403	567	3	228501
403	567	3	228501
403	567	3	228501
448	510	3	228480
400	571	3	228400
400	571	3	228400
400	571	3	228400
400	571	3	228400
335	681	3	228135
335	681	3	228135
408	559	3	228072
405	563	3	228015
402	567	3	227934
402	567	3	227934
399	571	3	227829
338	674	3	227812
344	662	3	227728
455	500	3	227500
356	639	3	227484
338	673	3	227474
332	685	3	227420
416	546	3	227136
434	523	3	226982
403	563	3	226889
403	563	3	226889
403	563	3	226889
403	563	3	226889
400	567	3	226800
400	567	3	226800
400	567	3	226800
400	567	3	226800
400	567	3	226800
400	567	3	226800
400	567	3	226800
335	677	3	226795
364	623	3	226772
397	571	3	226687
397	571	3	226687
397	571	3	226687
441	514	3	226674
475	477	3	226575
394	575	3	226550
402	563	3	226326
402	563	3	226326
448	505	3	226240
448	505	3	226240
441	513	3	226233
396	571	3	226116
396	571	3	226116
332	681	3	226092
332	681	3	226092
400	564	3	225600
335	673	3	225455
355	635	3	225425
431	523	3	225413
329	685	3	225365
400	563	3	225200
400	563	3	225200
400	563	3	225200
400	563	3	225200
397	567	3	225099
397	567	3	225099
397	567	3	225099
397	567	3	225099
397	567	3	225099
397	567	3	225099
397	567	3	225099
397	567	3	225099
332	678	3	225096
332	678	3	225096
350	643	3	225050
394	571	3	224974
394	571	3	224974
430	523	3	224890
391	575	3	224825
391	575	3	224825
338	665	3	224770
332	677	3	224764
332	677	3	224764
332	677	3	224764
445	505	3	224725
388	579	3	224652
399	563	3	224637
396	567	3	224532
407	551	3	224257
444	505	3	224220
444	505	3	224220
353	635	3	224155
329	681	3	224049
329	681	3	224049
329	681	3	224049
329	681	3	224049
329	681	3	224049
400	560	3	224000
323	693	3	223839
397	563	3	223511
397	563	3	223511
399	560	3	223440
332	673	3	223436
332	673	3	223436
332	673	3	223436
394	567	3	223398
394	567	3	223398
394	567	3	223398
394	567	3	223398
394	567	3	223398
396	564	3	223344
326	685	3	223310
391	571	3	223261
435	513	3	223155
393	567	3	222831
393	567	3	222831
329	677	3	222733
441	505	3	222705
441	505	3	222705
441	505	3	222705
441	505	3	222705
444	501	3	222444
326	681	3	222006
326	681	3	222006
426	521	3	221946
394	563	3	221822
394	563	3	221822
394	563	3	221822
394	563	3	221822
329	674	3	221746
447	496	3	221712
391	567	3	221697
391	567	3	221697
391	567	3	221697
391	567	3	221697
406	546	3	221676
388	571	3	221548
388	571	3	221548
385	575	3	221375
393	563	3	221259
323	685	3	221255
323	685	3	221255
323	685	3	221255
323	685	3	221255
323	685	3	221255
323	685	3	221255
382	579	3	221178
390	567	3	221130
390	567	3	221130
434	509	3	220906
434	509	3	220906
326	677	3	220702
326	677	3	220702
326	677	3	220702
326	677	3	220702
324	681	3	220644
394	560	3	220640
335	658	3	220430
347	635	3	220345
426	517	3	220242
444	496	3	220224
407	541	3	220187
391	563	3	220133
391	563	3	220133
391	563	3	220133
391	563	3	220133
391	563	3	220133
391	563	3	220133
403	546	3	220038
388	567	3	219996
388	567	3	219996
388	567	3	219996
323	681	3	219963
323	681	3	219963
323	681	3	219963
323	681	3	219963
323	681	3	219963
385	571	3	219835
385	571	3	219835
344	639	3	219816
326	674	3	219724
317	693	3	219681
427	514	3	219478
326	673	3	219398
320	685	3	219200
320	685	3	219200
438	500	3	219000
391	560	3	218960
386	567	3	218862
388	564	3	218832
323	677	3	218671
323	677	3	218671
321	681	3	218601
391	559	3	218569
437	500	3	218500
437	500	3	218500
388	563	3	218444
388	563	3	218444
388	563	3	218444
326	670	3	218420
390	560	3	218400
385	567	3	218295
385	567	3	218295
385	567	3	218295
385	567	3	218295
385	567	3	218295
377	579	3	218283
382	571	3	218122
382	571	3	218122
382	571	3	218122
412	529	3	217948
424	514	3	217936
320	681	3	217920
320	681	3	217920
318	685	3	217830
408	533	3	217464
323	673	3	217379
338	643	3	217334
317	685	3	217145
317	685	3	217145
317	685	3	217145
377	575	3	216775
385	563	3	216755
385	563	3	216755
320	677	3	216640
382	567	3	216594
393	551	3	216543
393	551	3	216543
341	635	3	216535
323	670	3	216410
379	571	3	216409
376	575	3	216200
440	491	3	216040
383	564	3	216012
389	555	3	215895
420	514	3	215880
317	681	3	215877
317	681	3	215877
444	486	3	215784
383	563	3	215629
383	563	3	215629
385	560	3	215600
431	500	3	215500
380	567	3	215460
380	567	3	215460
320	673	3	215360
320	673	3	215360
320	673	3	215360
320	673	3	215360
318	677	3	215286
377	571	3	215267
377	571	3	215267
385	559	3	215215
314	685	3	215090
314	685	3	215090
314	685	3	215090
382	563	3	215066
382	563	3	215066
379	567	3	214893
434	495	3	214830
412	521	3	214652
412	521	3	214652
317	677	3	214609
417	514	3	214338
370	579	3	214230
385	556	3	214060
380	563	3	213940
380	563	3	213940
314	681	3	213834
314	681	3	213834
314	681	3	213834
377	567	3	213759
377	567	3	213759
377	567	3	213759
379	564	3	213756
317	674	3	213658
374	571	3	213554
374	571	3	213554
379	563	3	213377
431	495	3	213345
431	495	3	213345
431	495	3	213345
317	673	3	213341
317	673	3	213341
376	567	3	213192
340	627	3	213180
434	491	3	213094
434	491	3	213094
311	685	3	213035
311	685	3	213035
373	571	3	212983
418	509	3	212762
370	575	3	212750
314	677	3	212578
312	681	3	212472
410	518	3	212380
377	563	3	212251
308	689	3	212212
420	505	3	212100
306	693	3	212058
374	567	3	212058
374	567	3	212058
374	567	3	212058
424	500	3	212000
371	571	3	211841
371	571	3	211841
311	681	3	211791
311	681	3	211791
376	563	3	211688
309	685	3	211665
314	674	3	211636
327	647	3	211569
373	567	3	211491
373	567	3	211491
448	472	3	211456
370	571	3	211270
400	528	3	211200
308	685	3	210980
308	685	3	210980
407	518	3	210826
332	635	3	210820
317	665	3	210805
377	559	3	210743
410	514	3	210740
410	514	3	210740
315	669	3	210735
374	563	3	210562
374	563	3	210562
320	658	3	210560
421	500	3	210500
379	555	3	210345
312	674	3	210288
368	571	3	210128
368	571	3	210128
368	571	3	210128
397	529	3	210013
420	500	3	210000
373	563	3	209999
312	673	3	209976
312	673	3	209976
431	487	3	209897
431	487	3	209897
440	477	3	209880
424	495	3	209880
409	513	3	209817
370	567	3	209790
308	681	3	209748
427	491	3	209657
379	551	3	208829
368	567	3	208656
368	567	3	208656
308	677	3	208516
308	677	3	208516
365	571	3	208415
421	495	3	208395
306	681	3	208386
403	517	3	208351
406	513	3	208278
427	487	3	207949
420	495	3	207900
370	560	3	207200
368	563	3	207184
368	563	3	207184
368	563	3	207184
306	677	3	207162
306	677	3	207162
306	677	3	207162
410	505	3	207050
365	567	3	206955
365	567	3	206955
367	563	3	206621
424	487	3	206488
424	487	3	206488
417	495	3	206415
364	567	3	206388
308	670	3	206360
371	556	3	206276
306	674	3	206244
306	674	3	206244
306	673	3	205938
302	681	3	205662
300	685	3	205500
365	563	3	205495
365	563	3	205495
365	563	3	205495
394	521	3	205274
394	521	3	205274
362	567	3	205254
362	567	3	205254
362	567	3	205254
367	559	3	205153
303	677	3	205131
421	487	3	205027
306	670	3	205020
359	571	3	204989
414	495	3	204930
299	685	3	204815
302	678	3	204756
417	491	3	204747
417	491	3	204747
361	567	3	204687
361	567	3	204687
302	677	3	204454
413	495	3	204435
368	555	3	204240
303	674	3	204222
303	674	3	204222
303	674	3	204222
365	559	3	204035
306	666	3	203796
394	517	3	203698
299	681	3	203619
299	681	3	203619
359	567	3	203553
359	567	3	203553
396	514	3	203544
356	571	3	203276
414	491	3	203274
302	673	3	203246
361	563	3	203243
399	509	3	203091
406	500	3	203000
410	495	3	202950
410	495	3	202950
303	669	3	202707
352	575	3	202400
297	681	3	202257
300	674	3	202200
359	563	3	202117
302	669	3	202038
302	669	3	202038
356	567	3	201852
296	681	3	201576
353	571	3	201563
353	571	3	201563
358	563	3	201554
389	518	3	201502
297	678	3	201366
476	423	3	201348
355	567	3	201285
311	647	3	201217
297	677	3	201069
297	677	3	201069
413	486	3	200718
359	559	3	200681
385	521	3	200585
391	513	3	200583
358	560	3	200480
356	563	3	200428
296	677	3	200392
297	674	3	200178
297	674	3	200178
297	674	3	200178
353	567	3	200151
353	567	3	200151
355	563	3	199865
350	571	3	199850
350	571	3	199850
293	681	3	199533
349	571	3	199279
294	677	3	199038
294	677	3	199038
391	509	3	199019
350	567	3	198450
350	567	3	198450
350	567	3	198450
350	567	3	198450
288	689	3	198432
352	563	3	198176
352	563	3	198176
294	674	3	198156
294	674	3	198156
347	571	3	198137
347	571	3	198137
347	571	3	198137
349	567	3	197883
294	673	3	197862
344	575	3	197800
346	571	3	197566
385	513	3	197505
293	674	3	197482
353	559	3	197327
353	559	3	197327
288	685	3	197280
350	563	3	197050
294	670	3	196980
[truncated: 613 more rows]

## Sheet: BRISQUE
ORIGINAL	224	227	299			ORIGINAL	224	227	299			ORIGINAL	224	227	299
30.2054	9.20028	13.5391	20.362		Mean	41.2992	29.1031	29.2301	34.2083		Min	24.8503	3.98133	4.377	6.25257
39.1783	17.98	18.9396	34.4903		Standard Error	0.138452	0.261145	0.259077	0.233266		Q1-Min	13.6484	17.901	17.6717	22.5073
37.1853	17.8833	12.8097	20.1691		Median	41.9806	29.476	29.566	35.2344		Med-Q1	3.48191	7.59366	7.51727	6.47448
32.521	17.5229	14.9812	10.9816								Q3-Med	2.83827	7.28362	7.19906	5.2173
36.9769	20.5202	19.8624	24.3975		Standard Deviation	4.91455	9.26971	9.19633	8.28011		Max-Q3	7.70036	11.1477	11.6162	11.0394
39.908	23.3511	21.6861	30.7183		Sample Variance	24.1528	85.9276	84.5725	68.5602		Mean	41.2992	29.1031	29.2301	34.2083
41.4172	13.3443	13.2109	15.0628		Kurtosis	1.25074	-0.812765	-0.800298	-0.0969028
39.2809	10.4087	9.03677	13.3855		Skewness	-0.884585	-0.17218	-0.17669	-0.552164		Min	24.8503	3.98133	4.377	6.25257
38.3769	30.8113	29.926	19.7756		Range	33.0544	43.9259	44.0042	45.2385		Q1	38.4987	21.8823	22.0487	28.7599
32.3009	8.60099	10.5692	12.787		Maximum	52.5192	47.9072	48.3812	51.491		Median	41.9806	29.476	29.566	35.2344
36.8713	19.1298	19.5051	28.8773		Minimum	19.4648	3.98133	4.377	6.25257		Q3	44.8188	36.7596	36.765	40.4517
35.537	25.646	26.856	26.7195		Sum	52037	36669.9	36829.9	43102.5		Max	52.5192	47.9072	48.3812	51.491
36.024	30.4327	31.6184	30.6278		Count	1260	1260	1260	1260		Mean	41.2992	29.1031	29.2301	34.2083
36.9299	26.9151	25	26.5824
46.3986	44.6367	44.1638	48.6396
42.3747	33.4643	33.3214	44.4244
44.9246	33.812	31.0581	38.5183
45.0249	29.9124	30.2647	37.2093
43.1348	38.5484	38.666	39.568
45.2189	33.7209	34.136	39.8371
41.9101	25.9348	25.1469	40.6447
48.2461	41.4684	41.7535	46.5592
42.417	36.1728	34.5752	42.749
41.9254	34.7696	36.2825	45.1385
47.7135	41.1066	41.8536	46.5448
39.8224	11.7957	10.1014	17.9263
45.9596	39.3363	38.5561	43.6681
45.1446	40.827	40.9336	41.0319
40.002	31.6847	28.1362	29.0779
45.988	39.6223	39.9471	43.0574
47.6542	41.42	41.0267	45.4624
46.0386	32.9363	32.5586	41.5287
47.068	34.3636	34.9304	40.4272
40.7394	22.9606	20.4967	29.6897
35.0831	34.5079	37.3824	38.68
33.7851	34.9334	35.3667	38.5366
45.7082	31.3635	32.2787	36.4143
30.9291	14.649	16.5961	25.1319
40.3316	20.502	21.428	32.5471
45.9993	38.5335	38.991	41.84
39.9509	14.0817	13.2042	22.0248
45.9082	34.4224	34.7403	40.1133
35.6972	19.9551	19.6921	26.6128
38.1667	21.3673	19.5389	37.6221
46.0047	40.6353	40.4128	43.9357
41.2259	24.5653	21.6368	32.3601
43.3176	23.7406	24.8398	37.5375
46.1644	38.3967	37.6594	41.8991
39.1436	22.0966	22.6804	25.5371
40.6963	30.3708	29.701	32.2342
41.2663	18.0185	17.0764	28.6778
43.8282	20.4126	19.5438	30.1098
40.0892	15.2415	16.3482	29.4568
46.1079	28.8667	28.2045	35.4061
45.0564	28.0582	28.0667	34.5048
44.8349	34.0262	34.3611	38.997
40.4623	37.6307	37.8	38.4303
45.9217	29.5395	29.93	36.3907
37.5947	24.9835	24.7967	26.0465
48.4468	35.6402	36.033	40.4315
44.7888	30.5387	30.9083	34.8213
33.1357	21.2378	21.5117	26.486
41.936	30.659	30.6843	34.944
49.4776	32.0661	30.2132	35.2125
42.5686	13.2834	14.825	24.757
35.1188	16.0234	15.1506	20.598
37.2915	16.6936	17.3132	22.542
46.3828	27.5917	28.1283	34.1611
37.308	19.9949	19.8313	29.2814
46.4017	29.4988	29.1763	35.3869
39.0255	22.5143	24.6527	27.0917
47.0549	38.401	38.0153	41.81
23.0468	8.8141	8.5758	18.8689
37.534	27.5807	27.7853	29.2135
35.9705	17.4671	19.5899	24.7164
36.3344	19.8189	21.0624	25.5156
44.0567	18.4026	18.9746	28.7539
33.9479	14.798	15.8166	9.95517
38.9602	22.7025	23.6975	27.4332
30.4927	9.78772	11.5622	14.4205
47.0166	37.4801	37.4179	40.7133
37.9247	31.0022	31.2813	33.551
42.2838	20.7441	20.6343	29.4383
46.9373	30.2973	30.1861	36.6529
43.8681	35.6144	36.7073	39.7106
45.8226	41.6373	41.508	43.3923
39.9429	22.4028	24.2436	28.6093
43.3897	27.296	28.0949	33.6266
43.8118	34.7547	28.727	36.9783
40.6759	29.2127	30.2323	34.7954
39.0332	39.1388	38.2458	38.6508
43.1053	41.8316	41.9853	41.3146
40.0639	35.1364	34.2211	36.7866
38.8242	29.0432	30.1658	38.8605
46.5215	42.4671	42.6616	45.3172
45.198	36.5451	35.4317	40.4639
46.0681	40.5542	40.9211	41.696
45.4313	46.3683	45.4361	45.6641
43.7625	36.14	36.0152	39.2634
40.6697	38.049	38.7856	40.6636
38.3452	33.2784	33.5018	30.1975
46.3188	42.2675	41.7529	44.4537
43.2662	31.9383	32.0641	38.675
44.7141	33.5357	33.6417	38.3535
44.4204	33.4641	33.6039	41.1765
41.6543	36.6665	37.1432	39.9411
45.3421	32.5787	34.5016	39.4153
43.5532	33.5931	34.1664	38.8226
46.5369	42.2807	41.7326	44.2223
43.0463	20.894	22.548	32.3563
47.2371	40.0633	40.1764	42.4368
43.1125	24.8863	24.8343	31.3247
39.733	24.9603	25.8009	30.0184
45.7403	38.3145	38.4885	41.7162
36.1384	22.8936	21.6617	25.3123
39.3495	20.3182	20.5281	22.7325
36.9704	25.9032	26.2735	25.8833
39.0385	33.1355	29.972	29.9501
46.245	37.0271	37.0476	40.9832
38.5299	21.6754	21.8405	28.6049
39.8124	27.4201	26.3682	29.6364
46.055	34.6127	35.0036	40.845
43.2169	28.7206	28.991	34.933
36.1467	26.1533	26.1463	28.2171
38.4497	32.7231	32.6246	35.4714
37.9293	32.0076	33.0498	32.9135
43.7311	35.578	37.034	37.6413
42.818	31.1502	30.6741	34.7164
36.7729	24.2406	24.1655	22.5133
40.2322	16.9851	18.0084	32.8032
37.1766	25.1822	26.3274	29.3172
43.1554	33.5453	33.6637	35.5051
35.8358	14.6431	15.415	17.4529
31.748	17.0959	16.6614	23.7415
31.8237	23.7616	23.8936	21.4669
32.9878	18.6641	18.2905	25.8204
39.9926	27.4218	28.6872	33.6693
35.563	17.6955	17.7248	24.4662
37.4	22.3092	21.9071	23.7579
41.7991	19.1905	20.166	27.1917
46.0358	40.9314	40.8743	45.0522
47.2305	44.5736	44.8617	48.1437
46.8414	37.9607	37.0221	44.3162
46.9408	47.9072	47.7259	49.6655
44.8533	37.7923	37.5114	42.8877
45.0507	24.9289	24.764	38.6053
44.5425	36.8092	37.232	41.1524
41.2456	25.7065	25.6519	33.5319
35.4118	17.038	17.5367	21.4456
38.7696	22.6737	22.4318	26.5301
44.562	43.5302	43.6429	43.6559
43.641	33.7038	32.2256	38.2398
47.1927	41.6338	40.7642	45.5283
47.2543	41.5911	41.3663	45.9044
45.3633	34.668	34.9654	40.339
32.6583	19.8918	19.1764	23.7166
38.9838	30.5488	32.8671	30.2979
34.8198	24.3316	23.1208	30.8904
36.2091	23.1701	21.3805	32.4467
41.8716	32.45	31.524	39.4478
34.4978	22.5111	22.3678	26.5279
38.6395	21.2342	18.9234	38.9951
46.0594	38.6106	38.6964	41.2692
46.9267	38.7753	38.758	44.9504
47.2987	29.825	31.405	37.9785
49.5235	39.5665	39.2408	46.851
47.0057	32.5506	32.2661	36.659
44.5118	34.4765	33.1034	37.5278
37.7445	21.9079	22.0169	34.4371
41.933	29.2696	29.0488	30.793
43.3629	33.0445	29.3439	36.013
32.2076	15.6303	18.3325	27.0289
37.6051	20.5745	20.3348	27.7811
37.8209	21.5812	20.771	39.4194
38.757	19.2098	19.7258	27.0481
41.6847	18.5624	19.2849	30.8869
42.2379	17.929	17.8516	30.1115
39.7412	17.6844	17.0919	28.2104
40.4065	19.0129	19.8348	33.2688
41.2888	30.0679	29.7118	33.8853
47.993	32.8735	33.7912	38.2618
42.5561	24.1471	21.1525	30.5679
44.9892	28.0375	29.7086	33.4242
42.9934	28.0104	27.5017	31.6382
49.0701	30.5605	31.1865	38.6394
39.2972	28.5687	28.0578	30.3977
47.0197	32.8008	32.7148	39.1909
43.4737	34.5192	35.2312	38.4409
41.2929	17.2092	16.6116	25.6422
40.0666	37.5273	37.6058	37.5486
45.9799	36.9322	36.7449	41.0841
38.0524	11.4113	10.1158	23.6075
42.1437	40.4013	40.3935	41.0431
32.686	20.4994	23.053	25.6422
45.7997	42.2507	42.6514	44.8689
40.3588	31.8158	31.7037	29.8852
29.483	9.9719	11.2651	18.2146
25.5812	15.1633	16.2922	30.02
43.0677	25.8506	25.791	31.4005
41.8278	20.1208	21.3285	26.9354
38.6931	18.795	21.0271	37.895
37.4057	21.3145	18.3503	25.4457
42.8236	15.9268	15.9197	27.9842
39.1131	8.90007	9.25173	14.8567
44.8187	35.0037	34.6739	38.4341
31.5868	15.1867	15.6346	22.4916
42.8739	25.839	26.008	32.2436
30.298	17.9943	19.7047	28.9131
33.7278	18.611	18.4107	28.7865
43.4216	24.6219	24.325	27.6339
43.4996	37.3963	38.0815	40.9041
43.7797	31.0897	31.76	35.6124
44.7905	33.7076	35.1219	39.8476
47.3681	36.8429	37.7372	41.3959
41.9852	22.4591	21.8813	34.9677
44.2407	27.9214	27.0691	35.9164
43.5179	35.0361	34.0822	38.9315
37.7961	40.763	40.3075	41.8346
38.1832	32.2505	32.1085	34.0218
42.0499	41.6248	40.7892	41.4984
39.7678	30.6613	30.6255	34.4995
48.9649	46.4138	46.0545	47.3688
21.7081	31.0397	28.2284	39.2418
44.5298	39.8231	40.2841	42.7228
42.2452	28.4597	28.3371	32.686
43.7103	32.657	33.3817	40.2591
43.5436	36.0732	36.8465	41.0464
45.4266	42.7801	42.3002	44.0332
43.4099	39.1153	39.3352	43.0204
43.2319	26.8699	27.09	34.9994
42.1188	30.1052	30.7069	40.094
43.4582	43.0153	43.1418	41.5448
48.8457	43.9069	43.9468	47.3703
47.1945	35.0511	36.3983	42.8493
47.536	45.2013	46.445	47.8062
46.7506	40.5163	40.9219	44.1475
44.3255	27.9739	28.4718	37.2679
49.7168	45.9989	45.9868	47.4261
37.4644	38.0515	38.6675	38.2318
30.0915	22.4835	20.9341	20.0624
38.5843	30.994	32.603	35.0514
34.4481	31.6028	30.9838	31.4204
36.9479	33.332	33.7043	33.9809
45.2557	38.3651	37.7309	40.964
44.2133	38.1693	37.3319	38.8852
36.3336	33.8208	34.4984	36.3806
40.7553	30.9268	31.2177	33.9516
44.8081	40.7025	41.073	42.8928
39.2228	41.172	40.4493	42.3953
44.1517	38.0369	37.956	40.2485
37.4224	39.0782	39.3942	39.4736
43.1098	43.0914	43.5968	45.3154
32.9565	14.7806	16.777	19.8725
37.7505	24.8819	26.5364	34.0067
41.0173	33.6243	34.273	38.5135
41.3609	18.1939	18.108	28.62
36.7307	29.2584	28.6394	30.0394
37.1029	26.4302	27.5266	33.5852
37.4616	26.0397	27.8445	35.4274
31.8795	20.4756	24.1252	28.2316
41.434	23.9006	25.6656	35.0088
24.032	22.1516	21.6677	16.6638
39.1894	19.1477	20.7469	17.7339
38.9094	24.6451	22.5763	27.961
38.2678	22.3347	18.6489	22.0544
37.3336	26.3291	25.939	22.53
40.7214	24.974	24.8329	37.185
41.0051	22.9567	22.9996	30.8223
46.7094	44.8766	44.6182	47.5446
43.8919	29.2033	29.6077	38.7268
45.1381	40.1849	40.5905	46.3516
41.716	24.3361	24.32	37.9304
43.1895	32.0541	27.4002	35.4626
38.8639	28.9729	31.1663	34.1217
40.4164	31.7241	33.3713	42.0334
39.3449	30.4744	30.6959	39.5028
45.6812	42.4391	42.7029	47.7128
48.9234	35.6353	36.9267	41.4978
44.8192	20.2318	23.9133	30.5803
38.4737	11.5064	13.5786	20.7194
33.8774	21.4729	18.7699	28.2502
36.7608	19.3301	18.2582	21.8763
40.2667	22.9193	22.6385	26.3229
38.4049	20.9888	22.403	32.9857
40.9252	24.9168	24.6309	31.811
46.5697	39.8819	40.2913	44.3751
45.581	34.3144	34.6317	38.3174
37.9472	28.7248	27.274	34.1158
38.6214	24.9202	22.3005	32.477
46.881	38.8854	39.5261	42.0101
39.1242	19.1845	21.6413	29.5393
44.1453	41.7691	41.5959	44.3436
42.6451	23.5817	23.1569	37.425
49.5427	34.2963	34.8601	41.3089
43.929	19.0812	17.3081	34.7992
35.7662	17.552	18.43	26.2212
39.1252	22.8776	27.0451	39.1856
40.1121	15.5585	15.5521	27.3286
41.9095	26.6752	26.3452	31.9418
38.4419	12.6202	11.4838	20.9114
44.6306	23.5227	23.6187	32.4864
38.4168	26.5261	28.5385	38.3916
35.0048	18.2244	19.2765	25.464
36.4723	15.5542	17.3111	28.6957
40.4976	13.4388	12.6921	19.4581
46.2793	19.5958	19.5517	32.3956
39.3059	15.635	14.3495	21.9053
49.0055	32.6979	34.0286	42.8625
41.267	37.0639	36.2348	37.3375
43.1606	27.4676	28.3722	32.2824
45.4567	31.6149	31.8373	36.1062
41.6206	39.6675	39.3948	40.1469
37.6194	21.1161	21.249	26.8991
35.9634	21.0306	19.6668	26.1394
51.5182	35.3849	36.5852	44.2178
47.4785	33.2674	32.9671	39.7787
45.128	44.6391	44.6991	44.6826
46.1327	32.996	33.3	35.7052
42.943	29.9154	30.1806	33.4477
40.2145	20.34	21.0153	30.5515
49.064	39.4403	39.1777	40.1918
42.4124	29.0794	29.3576	33.459
28.9663	17.5757	22.0735	19.2298
46.0271	34.8662	35.1155	39.449
35.2655	15.5463	15.9789	27.3576
38.6918	29.8734	31.0232	35.0383
34.9822	23.566	22.4259	23.738
25.7511	6.74529	7.71586	18.4045
37.8088	9.4691	10.6924	17.0396
46.7063	28.8459	29.2643	34.3682
40.5077	16.8549	19.3923	32.5814
33.8774	18.5433	24.4699	25.066
40.4589	27.8258	27.2227	31.1032
41.6576	15.4945	15.252	23.8022
44.2539	40.4302	40.2408	42.1248
44.3771	27.5128	27.8599	32.0292
43.795	31.5014	30.9051	35.5505
41.2397	27.4921	29.093	37.9396
46.8462	40.9262	41.6462	44.6644
39.6741	28.0647	29.626	35.5674
46.1578	42.1567	41.6917	44.8042
39.7138	36.6619	38.0818	38.1681
41.5592	35.6703	36.6214	39.4316
43.0502	40.9341	40.8565	42.161
44.1518	26.3166	25.0965	38.8165
41.878	21.8161	22.6878	37.2033
44.2606	40.5055	40.1885	41.6431
40.7774	23.7565	25.1563	33.6757
49.0839	44.5326	44.9767	46.6127
47.0284	43.7144	42.4475	44.8706
43.9564	35.3703	35.9098	41.538
43.8812	35.2643	34.6349	39.8408
45.8432	38.1117	38.0025	41.926
46.4923	39.8083	39.5294	42.1587
44.3156	33.1695	32.5561	37.8792
44.7209	36.9532	37.1289	40.8769
40.2882	27.9339	28.2254	34.7263
42.3141	38.0805	36.9444	39.5031
43.6971	30.8869	33.4698	39.2047
42.7063	21.0706	22.1733	34.7526
46.8187	40.2518	40.7012	47.1897
49.1436	46.4572	45.8389	47.5936
42.8484	31.1504	31.484	38.815
49.5013	45.6813	46.2194	48.6727
38.507	25.7152	25.8411	31.5405
46.9607	37.6694	36.9459	37.1665
41.6968	30.3049	30.7074	32.1405
38.3358	14.779	16.4886	21.7147
46.3886	40.2639	40.3947	41.7548
43.981	40.8179	40.7212	42.2676
37.7344	23.6842	23.5302	26.3727
46.2924	33.9671	32.0432	37.6479
35.2213	22.8809	23.0346	26.4996
41.2666	42.8406	42.8842	43.5779
39.5026	25.4532	25.7115	30.4946
41.2071	35.788	35.9934	38.1846
42.3442	36.8298	36.1055	39.8565
42.1889	31.8664	30.7153	36.4165
37.1252	17.7112	19.3939	23.1637
35.5595	31.0433	32.0707	33.6653
46.7504	39.5964	39.7146	41.1443
42.722	31.4487	31.1463	35.1267
44.095	24.6387	26.2486	31.071
36.6628	19.3529	18.9971	18.3716
39.4826	17.3296	18.2336	28.7008
32.0724	31.9254	32.9718	29.227
42.6048	30.3216	29.9094	33.9763
31.962	12.5727	12.2507	14.815
43.8632	32.6748	30.7343	34.6855
36.6398	16.3798	16.9612	23.9415
35.5974	18.5502	17.2363	17.2211
38.3101	20.7762	23.862	19.4732
41.3462	37.5421	37.2486	37.9595
46.6984	40.6913	40.5721	44.4624
43.8948	32.8571	34.4515	39.8907
42.8273	33.6413	31.7348	44.2468
46.6291	42.9129	42.5044	46.5674
42.8132	28.9181	29.7161	39.6292
45.5149	38.459	37.552	42.4506
41.7436	30.4036	29.8647	43.947
43.1179	26.8206	27.6461	36.3439
42.1334	30.2097	29.8466	38.3781
44.8047	34.6987	33.6253	42.1512
47.8707	43.2476	42.612	45.9926
40.5507	33.324	33.1607	38.1297
44.6053	31.1153	31.9796	39.1445
46.478	34.1662	34.7821	39.2272
43.3931	37.8469	38.3182	42.1321
33.8219	24.6955	23.996	30.8293
41.5836	27.7668	29.3332	38.0367
37.1205	19.1234	20.711	31.0854
45.762	29.0597	29.0934	33.3414
38.4407	39.1837	38.8159	37.0958
42.1054	29.2545	30.4314	37.2812
40.645	27.6501	28.9246	33.909
45.6113	38.2709	39.4808	42.5513
47.2259	40.6399	40.4111	44.6878
32.6258	18.2956	22.4527	26.997
47.2694	41.2653	41.4308	43.7004
47.3276	38.1582	39.3365	42.8578
41.6655	17.9482	17.4642	31.6292
44.8884	41.669	42.0783	44.3404
35.0784	22.4563	21.9533	30.5323
41.4489	18.5602	16.3147	25.1506
35.6989	14.915	15.5542	26.1783
42.2717	16.4659	18.2602	29.9881
40.5898	17.5127	17.9418	29.1287
39.2198	18.1239	19.305	29.9243
33.8008	19.5677	19.6821	27.6126
36.8747	22.1381	24.2176	28.3501
43.491	27.1835	27.9232	35.8715
47.8187	32.2156	33.4743	38.4083
44.4633	20.7804	20.938	29.6747
45.9554	23.6881	23.3437	31.2535
41.2221	32.3319	32.0944	33.5039
44.9663	28.7658	29.3295	36.4031
48.3944	38.9258	38.6739	42.0538
44.5829	33.429	33.2943	36.5162
43.6784	18.4708	17.9947	29.2692
40.8579	18.6641	17.8393	26.3771
41.2795	16.486	17.6506	29.1803
45.2765	39.4963	39.7801	42.3907
49.3243	40.1348	40.2179	43.8309
46.505	34.5978	35.2658	37.6765
40.4199	12.0446	12.8936	25.4371
36.5519	27.7357	28.8717	27.4354
43.9854	32.4039	32.4414	37.2748
42.7539	24.7968	25.3882	28.4594
42.5119	36.8099	36.5647	38.9263
39.1099	16.4738	18.7921	27.5434
41.2176	27.935	28.0302	30.0978
31.8617	11.3623	11.258	8.11184
39.6119	16.7275	16.6229	26.1981
40.969	25.0721	24.9113	28.9434
39.9262	19.2068	20.1372	24.0327
43.5114	24.3996	24.4564	28.9801
31.3081	12.5779	17.5731	21.0472
41.6939	14.643	16.032	26.6943
39.851	16.9574	18.1658	26.2615
40.1135	17.1383	17.5502	28.7782
47.8775	35.2047	35.3756	37.4103
47.7438	32.5656	33.0694	40.1765
42.9725	37.6968	38.5107	40.9523
48.9943	41.7862	42.908	47.1194
40.8738	24.5938	23.3877	29.7044
42.3902	25.0733	24.5259	35.4192
43.7087	40.4436	40.2578	42.3247
40.051	32.0452	30.9704	36.7476
42.1592	37.0844	37.0571	39.0865
39.4159	22.674	23.0695	34.127
45.4159	39.3975	40.2703	44.545
40.2465	28.5723	26.7211	33.145
50.0765	43.2912	43.4692	46.2847
45.8815	37.4431	34.8433	40.3642
43.4533	38.6363	39.3372	40.2059
48.0747	39.7542	40.3911	45.6562
45.8459	39.1747	39.0055	42.1334
43.9826	30.3224	29.5863	38.2257
43.4627	35.5312	36.7116	43.2727
41.564	26.769	26.262	34.2071
43.4582	43.0941	42.958	42.2322
43.4577	43.2239	42.8832	43.1812
45.5731	40.5476	41.094	43.053
47.9264	33.2335	33.158	41.1206
42.8969	28.4451	28.7066	37.7582
45.0333	32.1128	31.5056	41.8845
38.7365	25.6709	24.9547	32.5146
43.3191	23.7655	23.5083	37.4593
48.8622	46.7537	47.2661	48.9653
51.8747	47.444	47.7857	49.562
44.7407	43.3614	42.9225	45.6042
39.841	36.2991	31.7659	33.7801
39.6811	24.3574	23.9127	24.1683
37.2194	31.1227	32.374	36.9342
40.6386	34.0908	34.5892	36.4366
42.3814	34.6222	34.2526	38.3485
44.5992	34.1644	35.169	40.9795
43.6588	36.0309	35.4602	35.1599
39.2236	27.8487	27.7402	31.4379
40.14	29.4981	29.1543	32.8187
44.9968	39.9646	39.5949	41.2066
35.3471	34.7985	34.6414	35.8843
32.7623	31.8244	30.7362	31.8748
44.5926	35.0972	35.6799	38.3279
37.9456	21.5427	19.2717	18.8026
40.0304	20.6627	21.6809	27.0605
36.7004	32.7296	34.5221	34.2287
37.4456	19.2723	19.3623	20.8423
40.2297	14.4718	13.9452	16.6175
40.3561	23.8957	24.3944	32.1467
40.9292	24.2311	23.9245	33.3017
32.0396	22.2168	22.5195	28.8374
43.9087	38.958	39.5484	40.9126
28.8562	9.94832	10.2196	19.0674
43.8204	20.4339	21.5753	28.0756
44.4545	36.033	36.4652	39.7939
34.9117	22.4749	19.7549	23.5088
34.8243	28.8602	28.7829	31.1185
43.5656	38.839	39.2301	44.9537
41.5533	38.0067	38.0848	39.2035
43.6197	23.9005	24	30.7067
42.8949	32.0238	31.4954	42.8912
41.0419	26.9053	26.5799	39.5378
45.0391	35.899	36.0655	42.6668
44.0464	29.2327	27.592	36.4741
42.4484	26.7059	27.3179	33.1564
42.6917	34.9198	35.4358	38.1196
45.4157	41.2868	40.624	45.0718
45.931	44.1364	44.9746	48.0082
42.9487	26.5397	26.8371	30.0395
43.8986	29.3002	31.1499	33.5606
48.2316	46.6092	47.4052	51.491
38.5134	12.5967	13.7202	21.8609
48.4255	38.9855	38.5715	42.914
35.1027	22.9511	25.7649	28.6902
39.8913	30.3651	29.4824	34.0567
39.6301	29.6194	25.7267	32.5809
47.3205	38.1906	37.7367	42.72
46.7431	30.6424	30.7824	35.0393
46.9242	40.091	40.3084	42.7224
41.2711	27.621	27.4298	32.9722
44.4905	22.3939	21.6181	33.0117
43.0458	31.8365	32.5861	37.9743
49.0693	40.4397	40.5569	46.3882
46.7301	33.1674	33.3341	37.5723
49.3399	40.9031	40.8874	44.3334
44.548	31.706	31.9317	37.9237
46.7731	35.7288	35.5079	40.4602
40.5705	20.4977	22.37	32.635
36.1351	18.6461	18.9	25.9152
37.8661	20.4993	19.9509	29.6319
46.9632	42.4445	44.3851	48.1543
38.5896	21.9214	22.5104	28.0697
36.5869	21.8591	20.9574	28.3709
37.7444	26.4654	25.698	29.7697
41.3615	27.1371	26.6922	35.5045
35.0718	16.4782	15.5345	23.6344
40.7658	19.8582	20.2782	32.6734
37.8767	17.7331	19.28	25.1604
46.9985	30.2811	28.4155	34.5672
43.3657	41.7963	41.7832	42.1132
41.6824	26.7372	26.9428	30.7234
46.6518	34.3204	34.2473	38.3167
42.1027	39.8137	40.2982	39.3566
37.1278	22.814	20.7897	25.8009
39.1714	20.7446	22.2996	31.7607
44.7563	33.3311	32.4725	36.316
40.8934	36.6089	36.4832	37.5499
45.6111	25.7524	25.6707	32.4245
41.2206	36.1809	35.3662	38.1517
37.3446	31.0343	29.7435	31.4941
36.5595	29.3064	29.5804	27.9035
40.4106	38.0504	37.4821	37.4298
31.2003	18.5111	19.1833	14.4042
41.6123	19.241	19.1781	26.5483
26.4822	4.49031	4.87736	20.858
42.4822	23.73	23.8009	27.6854
43.4534	25.973	25.0794	36.8609
23.4333	8.71417	8.44958	17.3518
35.7456	23.8111	23.5713	27.3444
44.4654	28.4368	28.784	33.9704
36.2859	21.2979	20.6898	28.5221
40.9215	12.5428	12.5252	24.6621
38.3487	8.01615	9.69444	15.4719
39.2705	22.9437	22.6637	25.1439
37.1196	20.4391	20.0175	25.1157
34.168	8.68496	11.9509	22.0932
43.6628	35.2226	35.1515	39.1427
38.6338	25.5076	26.5198	33.7067
40.6326	30.2459	31.7614	35.5734
45.9277	43.2627	43.5635	45.0653
47.8185	39.5957	39.5793	41.8889
42.2996	30.9903	31.7903	37.5235
38.1446	28.2196	28.8433	38.1131
41.8026	31.5117	30.5331	37.8192
43.0796	33.2105	34.2826	37.0949
45.7163	44.6184	44.9741	45.0913
38.9811	19.1727	17.3963	32.4589
45.9719	32.7908	32.8226	39.1373
46.1668	42.2219	42.4742	43.8601
43.3195	34.8268	35.2413	38.7358
43.5687	31.5383	31.5018	36.9793
45.0021	34.2555	34.6407	41.3495
41.4794	28.7589	26.8773	39.686
42.5865	25.353	26.6222	32.8737
46.2789	41.1569	41.8348	42.6818
44.5555	23.0084	22.8835	33.0856
42.8648	24.5293	25.4514	34.3805
42.5555	38.786	39.4212	44.0934
48.8797	43.291	42.8047	45.9186
43.4556	43.0532	42.6027	42.9419
44.0679	29.4538	28.8962	35.2846
41.6518	22.9482	22.9426	31.5552
47.4432	46.7568	46.9767	45.4489
46.9316	35.6183	34.0336	42.1862
48.4658	41.7019	41.0893	44.443
40.2204	21.1788	22.6271	25.7865
45.5478	38.0839	38.5108	42.7499
42.9972	32.125	36.6705	35.1464
40.8165	39.3492	39.2017	38.4446
32.9502	15.4122	16.3597	24.5137
29.7695	30.3963	30.1725	33.2109
44.7227	42.0673	41.7761	43.1164
41.5561	25.3086	25.3831	29.0583
33.584	27.2821	20.403	38.3307
39.3611	38.9307	39.654	40.5262
42.5976	40.8345	40.4486	42.1153
40.1057	40.3238	39.943	42.1489
37.7343	24.7342	24.8548	25.1511
40.2331	30.8172	30.4796	35.4965
41.7076	33.491	33.8519	36.1374
42.5082	30.8577	30.3578	34.9636
34.266	17.1309	14.5341	16.9127
19.4648	25.6932	24.6881	14.8616
44.4932	32.8359	34.9011	37.8648
40.7369	17.5105	16.7946	26.4913
35.7599	17.6232	19.6137	16.2031
35.4796	17.507	15.6913	21.8466
35.8256	27.4204	27.9932	31.9894
38.8539	22.5982	23.2642	19.7782
34.0759	9.86875	10.1669	21.9623
35.7038	18.3959	14.7165	17.1732
34.3935	14.0016	15.2336	20.7096
37.0836	24.3471	25.3308	25.3281
43.9845	44.143	44.1991	47.3517
43.0254	38.772	38.9083	38.5815
44.9925	43.9209	43.7751	47.1476
46.5726	43.0863	42.8259	48.5455
40.1267	37.6539	37.819	41.4939
42.247	40.0903	41.1611	38.8252
44.0093	34.6737	34.4772	37.771
45.403	32.4747	33.0967	41.1117
46.1929	36.0717	36.7025	43.4809
40.8275	25.7507	25.2347	36.6221
40.3087	30.6952	31.8067	41.7336
44.3763	35.3034	33.7241	42.4054
30.4991	15.9569	15.1646	16.1224
42.573	37.9267	38.1857	39.6611
46.7733	41.8006	41.6213	44.7068
47.1916	37.5154	37.8466	39.9062
45.9285	32.9871	33.0378	39.0424
47.4063	30.2869	30.5125	35.627
37.0794	22.8454	23.7584	30.4188
39.6196	27.1441	27.655	33.2734
45.3961	34.3379	36.3106	39.9416
32.9704	18.2429	21.5656	31.7922
48.0488	34.514	34.9453	38.3151
45.0763	35.4599	34.9567	38.8354
45.7552	34.0707	34.6721	38.8686
40.3202	37.9033	37.7103	38.7532
46.4121	42.6787	42.6613	43.3475
47.4502	42.4378	42.747	47.0978
35.5723	20.6444	20.4902	27.5071
36.3389	21.3589	20.7799	28.0875
41.8777	28.8291	28.6881	34.987
48.0048	38.8213	39.0535	42.8025
38.8783	15.2299	15.8186	32.9463
40.4052	24.145	24.8451	36.8738
36.1458	20.88	21.8531	32.863
40.3217	25.6443	28.7333	37.4873
38.853	17.7035	19.5715	26.0778
43.0929	33.9143	33.3959	37.005
42.0639	11.8981	12.9092	22.6751
42.707	33.4708	32.9614	43.176
42.8272	21.7952	21.1077	32.0784
42.8065	20.7558	21.2431	30.6694
46.4354	32.2578	32.0008	38.7698
46.0672	32.4046	32.3326	36.9898
45.6098	24.2912	27.0259	32.4583
47.1477	39.8454	39.7499	41.9823
40.6874	16.8475	16.7437	24.5773
45.0448	24.269	23.6821	28.7599
41.4672	30.499	29.4178	30.6991
34.3729	11.1382	10.3801	16.6778
37.5776	16.0705	14.8995	23.6557
42.5186	29.789	29.7762	31.1794
41.8022	35.3112	35.1839	39.9365
48.1911	36.7815	37.6278	42.8956
43.5316	26.4949	26.8083	32.6503
43.6828	27.6775	28.5595	36.1249
26.8742	22.6721	21.4717	17.8211
42.4607	34.9031	34.627	36.0686
31.5114	14.2646	11.8832	11.8376
25.0335	26.4798	23.871	17.6833
40.1632	15.8236	15.7347	31.6895
38.0105	29.1346	29.36	33.3621
39.8346	18.5269	20.7307	27.341
35.314	24.5736	29.5544	23.7919
35.2992	23.6308	24.9833	22.157
37.6821	32.0495	32.3626	32.458
40.3703	10.7648	10.6919	17.7679
36.2615	11.3164	9.52261	13.1814
38.834	21.6899	21.1809	25.8605
33.0048	22.3104	20.1919	24.6612
34.0128	21.738	20.9522	30.1986
44.5249	33.4791	35.1559	40.0704
43.5225	39.8945	40.1712	41.8579
43.8372	38.1188	36.7396	40.2997
43.367	39.6481	39.6914	40.8741
42.9158	38.1821	39.2204	42.6147
44.5638	24.9833	27.0057	36.1923
45.4982	42.3031	41.9537	43.6498
38.675	40.2057	39.2429	39.3741
40.0805	35.383	35.32	39.6038
47.2765	40.9145	41.1319	45.1028
34.8382	30.9832	32.3248	34.9719
42.357	30.7936	29.648	35.0654
46.8594	42.2581	41.3199	43.8762
38.5548	21.8843	22.1932	33.9356
43.6453	31.6047	32.7025	44.6732
44.3059	37.3923	37.2344	41.8533
45.2019	29.2327	28.7151	38.9797
40.2761	26.0043	29.3432	38.3492
45.8686	45.4396	45.2139	46.8861
41.7796	28.4862	29.7605	38.874
43.3837	41.9168	42.2284	41.3523
43.439	42.5316	42.4128	41.2294
44.158	24.5899	24.4552	32.0407
45.6417	43.6876	43.8345	45.4792
42.9946	28.1362	27.1486	29.9147
47.7562	25.994	24.4479	34.0472
49.9249	47.5048	48.3812	48.2196
37.4275	20.7452	20.5711	21.7965
34.7537	18.3813	19.5275	27.6131
36.8439	27.7729	29.6119	30.8853
39.4592	30.5976	28.873	30.4361
33.7587	24.539	23.4078	22.1872
44.4908	32.7557	33.3337	35.4748
36.7621	31.081	31.1061	32.5722
39.5606	37.3276	36.7903	40.7544
37.8766	40.7546	40.4328	41.7304
36.0272	26.1642	22.7951	27.1677
41.0796	36.0996	36.5772	40.5736
43.7086	39.7763	39.9894	41.8366
38.4295	22.915	22.4647	29.4621
42.6888	36.6526	37.3912	40.56
37.0201	19.4827	13.764	20.4649
24.0147	10.4137	10.8576	16.3092
37.028	12.9923	10.7272	17.0664
43.4297	30.5084	31.7733	37.4079
40.2779	27.5564	27.7661	31.7664
27.5987	9.16523	8.72698	19.3099
21.0151	6.24539	6.29338	16.7726
35.3649	12.7952	12.7106	23.3366
36.732	24.4475	26.4789	23.2578
36.1697	17.7307	18.1189	28.6659
37.8832	16.5044	17.3164	22.6293
43.1531	26.4713	26.9256	31.2976
34.7307	28.4634	26.69	28.4492
39.1777	18.3805	22.8894	21.0771
46.4773	46.9429	46.0733	48.0062
45.2114	44.7981	44.9504	47.5777
42.514	34.4214	33.7887	43.2297
41.3524	36.3468	36.6981	42.3594
39.4218	34.8877	36.5799	36.2526
46.6206	44.2716	42.4091	49.639
42.0234	39.3944	39.1209	39.6956
43.2681	40.2602	40.6699	40.4816
41.2946	39.527	39.7269	39.4785
43.4181	36.5102	36.3836	42.7037
43.3078	43.085	43.8136	47.749
42.0025	37.7068	38.0295	38.1769
48.2396	37.5253	38.4995	42.5848
41.3086	37.2584	36.7328	38.8487
46.0618	37.638	37.5126	44.0008
42.5837	23.9441	25.8482	32.7588
45.9561	36.2116	37.7381	42.0714
37.0933	21.0768	22.1675	27.9135
48.2613	35.7751	36.5708	43.6906
42.1428	20.9471	20.1274	29.0615
42.8744	36.4414	36.0739	39.8456
46.7937	33.1811	33.3873	37.8095
43.5941	33.3607	33.1611	39.2831
41.0456	30.1572	30.4239	30.2108
48.2874	39.9794	40.3417	45.6921
35.3648	17.7772	19.5355	21.6939
48.4163	39.6612	41.0357	44.0689
47.0156	39.8621	39.2863	43.4451
33.427	18.4893	17.1847	24.1295
38.8243	18.037	17.7763	28.7307
39.308	21.4544	22.2169	36.8439
33.102	16.933	19.857	24.7297
42.6645	16.9898	18.583	29.8689
41.2117	17.5326	20.4355	30.0976
39.6264	26.899	26.4869	34.1108
40.4112	14.1349	14.3852	26.1522
37.497	22.6275	23.6039	33.1465
43.9083	24.3924	24.9548	34.058
40.4702	31.6299	27.9904	33.8022
46.4554	22.7033	22.6887	34.8125
42.9657	19.5986	20.1147	30.016
49.139	38.3718	38.3479	43.263
35.2831	25.83	24.5626	26.6143
41.5708	19.9829	19.47	24.921
48.3611	29.4442	30.9917	33.0482
47.22	32.1931	31.6931	36.71
43.2623	18.2255	16.8067	26.4407
33.6989	17.0276	13.4625	17.8005
46.248	25.8491	25.9034	33.6744
45.2979	35.3543	35.2069	39.3962
45.9938	34.0647	34.549	38.3601
45.7187	25.4109	25.8085	32.6967
43.2869	32.5666	33.0975	35.0606
40.2254	21.1353	22.0904	28.7599
37.0105	18.8317	15.1197	20.7564
41.2494	35.7642	35.6298	36.4496
29.8847	12.1	12.0797	21.4238
26.228	25.1292	24.09	17.4419
32.1117	3.98133	5.13156	8.02048
35.7262	29.9364	29.9597	32.1836
25.5073	24.5356	24.6272	16.7371
31.6556	14.2539	15.5302	7.14543
36.7275	11.6063	9.91472	15.3964
40.2743	18.3084	20.7262	29.1815
36.9805	23.1989	21.2191	27.8761
39.5458	27.6565	28.99	31.5824
38.2925	23.1674	22.9168	20.6466
43.8718	29.3541	29.7573	34.896
32.2349	26.1721	26.4255	28.3312
47.4997	24.9564	25.8391	32.9851
45.1643	37.2972	35.8225	40.189
40.7534	22.8115	23.7433	33.5444
48.9654	43.458	42.7216	46.9521
44.9459	42.1722	42.132	44.4438
43.1251	34.8786	35.7332	39.0101
44.2997	37.1569	36.656	39.7835
41.8383	27.0859	27.6424	33.4673
43.3578	42.1322	41.5441	43.025
41.847	28.2031	27.8154	35.761
44.5609	41.5405	41.3418	44.727
42.6375	41.4239	41.1053	41.4957
40.1295	30.2138	28.9379	36.1018
42.3365	38.6358	37.5122	40.2338
47.2651	37.2966	37.6157	42.3716
43.1794	33.2521	32.9331	41.4958
46.1598	43.4942	43.7421	45.0989
37.5445	17.879	18.2099	25.837
44.3481	43.5342	43.608	44.5779
43.4716	31.9274	32.3685	37.8128
43.8285	34.5672	34.1896	39.4985
39.9232	21.8764	22.49	28.8967
43.4261	40.9276	41.4549	42.3965
44.29	27.2212	27.8868	40.0554
43.4193	40.9126	38.0064	39.3626
41.6401	23.5593	24.7118	30.7841
49.5912	47.1241	46.5716	48.4813
41.9488	27.4709	31.8947	36.645
46.5363	42.282	42.1038	46.5598
44.2133	40.8366	42.2192	43.9756
41.4794	34.2372	35.0424	38.6762
42.2957	39.6118	38.6982	37.4795
45.052	41.4293	41.0307	42.1155
45.0596	33.0561	31.9291	38.6226
45.1996	37.5419	35.851	38.8953
45.0903	41.7127	41.3276	41.187
45.1394	27.9937	28.5822	34.2172
35.4937	27.5815	30.1563	32.771
45.7921	39.7895	37.303	37.7914
44.1084	34.0598	33.9889	37.7465
39.0002	37.9253	38.6589	39.5031
33.9121	25.0704	27.0773	22.4052
38.1942	36.9119	35.2878	39.0859
35.6832	22.5545	22.0593	25.1925
39.3215	29.5382	30.1967	18.8157
36.0305	28.0327	28.2496	30.6814
24.8503	24.0788	23.8778	14.4508
37.155	16.8598	18.6148	18.7709
36.8374	5.92234	5.7671	9.51217
29.5354	12.2125	11.8981	9.39975
32.3442	30.401	30.3679	28.7377
42.6134	19.4335	19.6297	32.3186
34.8994	18.2679	18.9716	22.5974
43.6992	28.4586	28.5757	34.3989
33.6198	13.8857	15.6428	24.6111
32.8831	13.2895	16.863	19.5162
37.7963	29.1984	29.8069	29.7345
45.0296	45.9092	45.7817	49.9703
44.9032	40.8937	41.0807	44.7774
45.0356	43.9915	43.4418	46.8013
44.1327	27.5268	27.5114	37.4181
47.0449	40.3038	41.6786	44.4598
44.689	32.7603	32.6944	38.1163
43.0593	36.2651	36.5119	43.5066
41.7245	32.7793	31.366	37.2806
44.3271	32.4923	32.0411	40.7813
46.1172	43.6321	43.8865	46.4997
44.3362	31.149	31.7446	41.3044
45.5396	42.6688	42.4874	45.6858
44.5386	33.9669	34.2555	40.7519
39.3055	13.4121	12.1985	16.4961
46.7773	38.0645	38.6316	42.9424
46.3814	36.5486	36.7566	38.9507
45.4123	35.701	36.3624	39.4304
45.7302	39.7168	39.995	42.2815
36.4622	26.7814	25.3674	30.4901
39.6554	23.7392	23.8174	29.4321
39.9211	26.9307	27.8558	35.8883
42.1612	36.7523	36.8896	39.3846
46.6904	35.514	36.4116	40.2673
47.4229	39.0186	38.6196	44.6094
44.1397	32.1143	33.0517	36.4993
36.7096	22.6049	23.2199	26.6839
52.5192	41.3878	41.0914	46.6457
48.1236	40.5667	39.4895	45.3312
37.4335	22.0483	22.2059	28.8208
36.7133	32.4131	32.9662	32.5323
39.3467	18.0374	18.5583	23.7372
39.3978	16.8901	16.5955	24.2345
38.615	24.2328	21.6252	29.1938
43.2577	15.5607	16.6209	27.7611
41.8298	20.2139	19.9332	31.4923
33.6298	19.1416	21.1247	24.811
41.1683	25.1658	26.7606	36.516
37.952	21.8744	22.3904	29.8327
36.202	22.3482	23.7239	30.0699
37.0093	23.8003	26.0898	29.1445
35.0031	17.4216	18.2382	27.8261
37.2844	17.4813	18.3375	28.2643
48.3287	35.4976	34.7958	40.2847
41.8995	38.7568	38.4463	39.2569
47.2968	38.7054	38.718	41.8423
38.1929	18.9652	20.7079	30.0425
49.4153	38.5497	37.0204	42.3248
48.8475	34.4101	33.2358	38.8158
48.9037	31.3488	31.5135	37.0064
39.5667	14.6703	12.8003	23.0522
47.7966	30.6797	30.1527	34.7699
35.4741	13.1046	14.6646	19.7879
47.1589	32.1327	32.4023	37.0334
46.4462	37.8398	37.7305	40.374
43.5821	23.9159	23.7542	30.5051
31.1111	28.7755	26.9439	28.0465
38.9101	32.9161	33.2558	35.9636
42.926	31.0124	31.791	36.2971
38.5621	18.4816	17.792	29.4875
27.1031	24.8482	24.4096	20.1396
24.2607	20.0163	24.4405	13.5748
43.8174	17.8219	18.8983	30.2678
38.8668	17.0956	16.9822	27.6936
36.0366	29.766	29.0052	23.4723
34.2418	24.108	22.3675	21.1809
35.4674	30.4988	28.1165	27.2779
34.1165	29.2199	29.4806	26.5613
47.5696	30.3536	30.357	34.176
43.1386	28.6032	29.4201	35.5077
46.5535	21.8365	22.1406	31.1914
44.8312	34.5489	35.509	39.438
45.7	36.0171	35.0461	40.3797
43.2466	35.6799	36.2547	39.7675
44.132	34.1778	33.3546	37.9282
39.907	25.1823	24.8627	36.1563
45.2798	40.7019	40.8459	44.0225
43.1423	36.6174	36.8181	40.3593
40.6188	37.236	39.0831	38.6229
43.0026	40.4495	39.2585	41.9062
40.5053	36.2581	35.1555	37.7427
44.4717	21.8584	23.5866	32.9913
41.5193	33.6164	35.9951	38.5716
45.8367	43.4837	43.4963	44.0508
47.4175	45.4224	44.1443	45.8899
43.9132	25.261	31.3256	39.7012
42.7421	31.6229	33.4219	38.1754
47.0209	39.8004	39.8431	42.3411
46.1966	42.5591	42.7393	44.3137
39.4942	14.9591	14.7811	22.5249
43.8004	37.5716	38.5847	42.0357
40.6498	24.1568	23.7	31.5844
43.4582	43.2931	43.2799	43.4093
42.5414	35.207	33.9929	39.6731
42.9688	40.1401	39.4469	43.0424
45.2463	29.9052	29.7955	37.645
40.1228	12.0692	11.3151	18.5534
46.3321	40.3776	43.3188	46.5694
48.5931	46.7603	47.1636	48.6225
39.0377	15.6446	14.5924	25.899
41.0907	17.5973	17.9585	24.9169
47.2513	33.5357	33.0968	36.2417
44.9016	35.1823	34.0976	38.4591
38.465	18.6466	18.8216	30.85
45.6743	27.8713	27.1694	32.6704
36.3853	19.8104	17.3376	29.8152
35.0058	23.1703	22.4747	25.2035
38.4093	35.9623	36.5566	38.8682
45.0851	35.3738	35.7915	38.8208
34.7341	21.8984	23.9915	24.1534
38.7921	32.2462	33.3784	33.2071
44.1379	34.269	33.2155	37.4495
42.6262	38.0513	39.9997	41.3583
43.4023	25.8738	25.8507	32.7484
31.0604	20.6087	26.5759	24.8166
26.8731	10.6099	12.4911	26.3765
24.4453	25.2296	24.2523	15.972
34.0484	19.307	19.7913	24.9225
35.6549	8.40337	11.0368	16.5445
29.0574	13.7891	11.3451	25.6843
33.919	20.5916	20.1835	24.2482
40.5944	10.0308	9.93168	15.7338
28.7468	30.24	29.199	32.092
41.2323	38.8614	38.6079	38.9545
30.6137	16.0015	14.599	22.0189
34.8375	12.3845	10.7981	19.218
40.3469	14.0562	13.596	29.5476
40.9634	28.4635	28.2555	37.676
44.1311	35.1774	35.6665	44.0111
44.6457	40.065	40.7295	40.307
46.6967	45.8775	45.39	48.8638
47.2811	45.3385	44.4521	49.4757
43.2028	25.9092	27.3193	38.7203
46.8296	36.2179	36.922	44.7716
43.4248	25.5027	25.6899	37.3806
40.6459	19.805	19.4292	32.1779
43.4276	35.5037	35.9679	42.6396
44.8039	44.3486	44.7164	48.3896
38.2283	12.0138	11.9303	17.3485
49.3856	40.6265	41.7418	45.0011
47.5498	41.3941	41.0287	45.6393
46.556	32.8674	33.3286	37.0555
37.8896	22.3123	21.1837	25.6611
46.499	43.0698	42.7271	46.1272
43.0217	31.5396	32.2816	38.0269
34.5837	24.1777	23.6329	33.6231
41.4059	17.8567	17.2232	27.4894
44.8947	38.4384	37.95	44.1255
34.1633	37.0048	35.0898	35.2563
35.3805	16.2365	18.797	32.2956
38.0498	13.5373	13.2574	32.0019
46.5898	36.9538	38.0858	43.1137
40.0121	22.2088	22.5933	30.2778
45.3887	38.5656	38.1467	40.7359
35.4663	19.6804	19.4608	23.8074
39.2003	19.9924	20.9658	31.1408
35.6236	17.1562	17.975	26.4551
37.0734	20.7746	21.0869	28.5295
36.7739	20.462	21.6613	30.9684
42.0427	23.4093	23.4053	35.2602
41.7203	15.1205	16.0821	27.8854
44.2251	22.9599	20.3805	28.7729
41.0471	24.9435	25.8863	35.0962
42.5388	22.7542	23.7102	30.7054
36.6087	24.4894	26.3316	22.5299
41.0641	25.0305	25.6504	35.5975
42.1193	18.6717	19.3327	28.719
43.7754	20.4352	23.5787	30.0752
41.3199	27.5432	27.5277	32.1405
43.4547	27.9395	29.5775	32.7606
47.4159	38.2386	36.3526	41.957
48.2873	36.0857	35.626	40.6706
39.0565	26.841	27.2461	27.8746
42.201	34.4875	34.3867	36.8153
46.8502	32.1544	32.0496	37.27
39.7585	35.4057	34.9541	36.8873
43.7588	31.2269	29.4608	32.014
32.9643	14.011	14.0254	20.4411
41.8062	18.1355	17.5991	28.5648
42.2184	40.9036	40.7965	41.2103
46.1453	30.018	30.8591	35.847
45.0532	28.5167	29.4651	33.555
47.6314	35.2112	35.9396	41.1126
36.0102	9.82528	9.38157	16.0121
41.6939	29.6217	30.447	33.5986
39.3852	18.1032	19.2591	30.0054
41.3344	34.5505	35.8575	38.7233
27.1235	17.8338	17.6278	8.69066
39.5601	20.5988	19.9881	25.3976
32.4344	27.5131	27.6616	27.6307
34.9454	15.7631	16.3514	25.1011
33.852	27.6695	28.7038	30.9936
38.863	20.4686	19.2212	26.8032
42.0801	24.1049	23.3377	28.5884
39.322	4.90167	4.377	12.8038
43.9207	22.135	22.5942	28.9019
47.0301	31.8573	31.9865	37.4806
45.8901	33.502	33.7895	38.8272
41.8713	26.6999	27.5029	34.5415
41.008	34.7011	34.6222	38.3286
42.7725	34.1554	34.4586	39.1484
45.2308	38.762	38.4702	41.7796
40.7724	30.0488	29.8591	38.0569
40.7471	22.1034	22.8999	30.9175
37.374	29.6227	28.2911	32.5342
43.221	35.4832	36.2279	40.2667
46.7989	43.0889	43.2039	45.2722
43.2179	40.3089	39.9528	42.7456
51.8885	40.362	41.098	44.7546
37.5199	35.7044	38.5523	35.5972
47.2427	39.7421	40.2963	43.9839
43.285	30.4423	30.6375	36.7014
40.6176	24.39	25.617	34.1823
42.581	37.6687	36.5157	43.6909
45.1955	26.208	26.5678	35.44
40.5759	30.3711	31.0882	32.0845
46.5708	39.7826	39.9111	42.809
45.1775	44.0086	44.5913	49.1716
43.4554	42.8089	42.3158	40.8965
43.4582	42.1763	42.8196	42.3089
43.1248	24.1704	24.506	36.1614
43.317	33.1771	34.5536	40.9882
44.0856	19.7619	21.7502	33.139
38.379	26.3005	26.5806	27.6532
49.6315	41.6731	41.0464	46.4486
39.2147	19.1188	19.9186	30.2421
44.6834	42.1263	41.3664	44.9764
39.0138	34.6687	34.7872	39.4394
44.5272	39.3659	39.7688	41.0356
45.4409	45.1158	45.9412	44.8172
37.421	28.1437	27.5939	27.3127
42.9703	44.4737	43.1313	39.9169
43.6766	26.8628	26.4834	33.3456
43.9247	36.5549	36.8023	39.1636
40.9119	33.7235	34.2103	38.0942
38.6324	16.0865	17.5748	25.15
34.971	26.3614	27.2955	35.7293
37.1906	33.3323	34.1246	35.4712
44.049	41.7793	41.1252	43.1046
43.4162	38.0873	38.4406	40.0151
40.0494	33.5359	34.0568	34.9918
34.6351	18.7936	22.8946	21.9724
23.4632	7.26335	5.71125	16.52
31.584	21.4709	21.1069	23.884
36.0756	19.8689	20.5902	20.7056
41.9759	20.8961	21.845	29.7533
33.5685	12.8996	10.8046	18.7023
36.5913	11.3537	11.7457	19.1086
36.044	15.2116	16.4578	16.3988
28.6873	18.2831	17.6693	24.9058
34.0041	13.8174	16.0273	19.2068
36.7794	28.2728	28.4193	28.6226
40.775	23.3805	23.5119	24.1104
43.5274	39.0152	38.3769	38.3555
46.5579	42.829	43.5717	47.4551
41.7816	38.0672	38.2776	37.8017
41.1541	36.665	36.7934	37.7539
41.246	21.3156	21.9137	30.2964
43.0033	33.0173	34.6113	36.3041
41.8349	35.1367	32.2917	36.2795
46.2732	41.9433	41.8711	46.4792
43.483	33.1709	34.3454	42.3437
46.889	43.2026	43.4121	46.8511
45.3815	42.7155	43.6561	47.0516
48.168	45.2445	44.5001	46.4442
42.5765	25.7157	25.8871	36.6354
44.002	28.8867	28.682	34.6619
46.0178	41.0266	40.5592	42.2217
45.7066	33.9151	33.3496	40.7066
38.818	20.5864	19.7345	37.6217
36.391	21.742	22.201	30.8851
43.7407	30.4624	30.3049	35.7277
46.0352	39.4138	38.9717	43.9618
37.2477	25.9414	25.1439	31.2007
40.9197	36.9929	36.8885	40.4488
31.7911	16.2448	16.8785	23.6124
42.8364	36.3178	35.583	41.4086
41.1615	27.444	28.5068	34.4621
48.3531	40.2887	39.127	44.3543
52.4486	41.8839	41.8865	46.2587
51.7783	43.5243	43.5239	47.0988
47.1726	39.7577	40.296	43.8688
43.4592	35.7863	36.4492	40.0853
37.9846	23.1634	22.1731	28.8307
41.7967	17.6135	19.2514	30.5527
41.9005	26.6345	26.4602	34.0867
36.0195	17.4402	18.2406	26.1338
46.9704	36.8098	35.5341	41.9728
41.6369	21.3101	21.3662	30.3131
39.138	19.8714	19.3011	29.6359
40.4484	25.1401	24.3931	29.7514
38.3394	19.2466	19.672	27.2268
39.8635	27.4611	24.3928	30.0305
38.6596	28.205	24.3746	39.0068
36.4931	23.848	25.1845	26.594
43.7404	32.2784	33.104	36.2487
44.2657	26.2289	26.7535	31.4729
39.446	13.1651	14.7308	23.6966
44.4542	19.248	20.9408	28.8908
43.1135	21.9513	20.8708	26.2731
45.2222	28.6077	29.1271	34.0878
44.8128	20.8755	20.7884	29.6562
44.7914	25.7486	25.8671	30.4611
40.2984	30.5095	29.3861	31.0092
45.9798	31.5742	32.6328	37.9242
37.592	20.0664	19.635	19.5501
44.8292	19.656	21.1792	29.8211
41.1701	24.499	21.1981	27.9313
34.9002	18.9337	21.2675	19.575
33.0263	7.4223	9.50874	19.2283
41.0717	14.4933	15.3534	25.6194
34.7135	20.5498	22.2564	27.0351
30.507	26.7674	27.1393	26.7728
26.4816	25.4282	21.8137	7.10076
40.813	17.6936	18.8254	28.5339
32.1884	12.8687	12.4334	6.25257
40.6052	27.9035	28.1388	32.6433
33.502	9.53943	14.5113	19.7957
39.2334	14.0433	15.787	22.059
42.8196	36.6775	37.144	39.1369
34.4405	20.6488	16.5949	26.2766
42.5851	23.9845	25.5917	32.4517
45.1412	24.9251	25.6236	32.1392
39.3171	25.5101	25.7588	33.7634
43.334	28.7633	28.9629	33.8636
40.2186	41.4954	40.4302	40.8759
35.4822	23.0483	26.5854	38.5201
40.5429	27.2792	27.8994	36.8219
45.2776	30.065	30.3319	38.0805
42.8761	41.0662	41.2484	42.2742
40.3081	22.9978	21.8147	33.6193
40.3747	29.0588	31.3947	32.9584
40.133	27.3804	27.5282	34.5323
39.7423	16.6796	17.4226	34.5747
38.2095	26.0832	25.937	39.1213
48.8106	46.5621	46.5295	47.6753
39.293	38.0154	38.0277	37.1695
45.9263	38.0702	38.158	42.0954
47.7641	37.5851	38.23	41.1022
42.4731	31.7824	32.5195	34.8338
44.1943	22.7585	23.1061	30.4198
41.5742	24.4965	24.5155	34.5182
44.58	24.445	24.801	34.5522
43.4369	42.2377	41.7099	42.2574
41.3592	19.349	18.8246	31.5815
48.7355	44.792	44.4586	47.8839
47.7704	32.6445	32.2827	41.5112
48.4654	43.6393	43.5495	47.1786
43.4672	41.6171	43.4933	46.5688
46.6251	42.0011	42.0133	46.586
48.8578	46.1668	46.1832	47.5653
42.0243	25.6869	27.2019	31.5091
40.0504	24.7999	24.4123	25.202
43.1491	33.491	33.9368	37.1098
39.1428	22.0905	20.6948	23.6246
39.8815	20.0585	20.6615	25.1238
37.3369	17.8855	17.3032	22.7847
43.4535	34.6395	34.6507	38.6941
37.5581	28.2067	26.7138	30.6219
44.1712	40.4137	39.6777	40.4742
39.8163	31.1582	30.8034	33.7429
40.5689	24.4614	23.0419	29.7368
46.3865	38.2736	38.1196	42.2296
38.6231	26.8352	26.1978	31.4003
39.0629	22.6734	22.5049	29.7363

## Sheet: Tranining-NonAug
fold	model	ValidationAccuracy	ValidationLoss
1	alexnet	93.6508	0.158945
2	alexnet	94.4444	0.182275
3	alexnet	94.4444	0.346816
4	alexnet	93.6508	0.177109
5	alexnet	98.4127	0.202091
6	alexnet	94.4444	0.238227
7	alexnet	94.4444	0.167764
8	alexnet	93.6508	0.31668
9	alexnet	94.4444	0.19154
10	alexnet	95.2381	0.1438
1	densenet201	92.8571	0.190417
2	densenet201	93.6508	0.283385
3	densenet201	92.8571	0.237926
4	densenet201	92.8571	0.235915
5	densenet201	97.619	0.090764
6	densenet201	92.0635	0.205489
7	densenet201	94.4444	0.174596
8	densenet201	91.2698	0.296243
9	densenet201	96.0317	0.111009
10	densenet201	95.2381	0.123676
1	googlenet	96.0317	0.151236
2	googlenet	90.4762	0.306022
3	googlenet	93.6508	0.291717
4	googlenet	91.2698	0.264539
5	googlenet	92.8571	0.283137
6	googlenet	92.8571	0.14114
7	googlenet	91.2698	0.197601
8	googlenet	90.4762	0.270043
9	googlenet	88.0952	0.261259
10	googlenet	92.0635	0.181337
1	inceptionresnetv2	90.4762	0.281316
2	inceptionresnetv2	92.0635	0.252436
3	inceptionresnetv2	91.2698	0.210789
4	inceptionresnetv2	92.8571	0.194799
5	inceptionresnetv2	92.0635	0.277689
6	inceptionresnetv2	91.2698	0.336396
7	inceptionresnetv2	97.619	0.114541
8	inceptionresnetv2	89.6825	0.338926
9	inceptionresnetv2	92.0635	0.277479
10	inceptionresnetv2	96.0317	0.142615
1	inceptionv3	95.2381	0.173246
2	inceptionv3	89.6825	0.335294
3	inceptionv3	90.4762	0.270889
4	inceptionv3	96.8254	0.14052
5	inceptionv3	93.6508	0.242457
6	inceptionv3	96.8254	0.0901674
7	inceptionv3	91.2698	0.279472
8	inceptionv3	96.8254	0.132866
9	inceptionv3	92.8571	0.18131
10	inceptionv3	93.6508	0.21965
1	mobilenetv2	92.8571	0.196846
2	mobilenetv2	95.2381	0.158496
3	mobilenetv2	92.8571	0.179645
4	mobilenetv2	94.4444	0.121103
5	mobilenetv2	92.8571	0.239065
6	mobilenetv2	90.4762	0.258074
7	mobilenetv2	92.8571	0.222411
8	mobilenetv2	93.6508	0.167096
9	mobilenetv2	94.4444	0.173881
10	mobilenetv2	88.0952	0.280908
1	nasnetmobile	87.3016	0.406649
2	nasnetmobile	92.8571	0.349129
3	nasnetmobile	88.8889	0.313005
4	nasnetmobile	87.3016	0.315246
5	nasnetmobile	96.0317	0.152493
6	nasnetmobile	96.8254	0.126092
7	nasnetmobile	92.0635	0.27125
8	nasnetmobile	92.0635	0.336336
9	nasnetmobile	92.8571	0.238061
10	nasnetmobile	88.8889	0.346099
1	resnet18	96.0317	0.118991
2	resnet18	95.2381	0.179781
3	resnet18	93.6508	0.182755
4	resnet18	90.4762	0.229982
5	resnet18	98.4127	0.0887443
6	resnet18	92.0635	0.267741
7	resnet18	92.0635	0.322092
8	resnet18	92.0635	0.215813
9	resnet18	95.2381	0.23759
10	resnet18	95.2381	0.144463
1	resnet50	91.2698	0.2579
2	resnet50	92.8571	0.158016
3	resnet50	92.8571	0.145249
4	resnet50	92.0635	0.192855
5	resnet50	93.6508	0.316242
6	resnet50	95.2381	0.171651
7	resnet50	95.2381	0.136597
8	resnet50	93.6508	0.195083
9	resnet50	89.6825	0.307237
10	resnet50	95.2381	0.246016
1	resnet101	95.2381	0.126982
2	resnet101	94.4444	0.201095
3	resnet101	95.2381	0.162365
4	resnet101	92.8571	0.209324
5	resnet101	95.2381	0.218405
6	resnet101	94.4444	0.225527
7	resnet101	89.6825	0.266484
8	resnet101	93.6508	0.20969
9	resnet101	96.0317	0.111432
10	resnet101	94.4444	0.147009
1	shufflenet	96.0317	0.160309
2	shufflenet	96.0317	0.129282
3	shufflenet	93.6508	0.194769
4	shufflenet	92.8571	0.23705
5	shufflenet	92.8571	0.228086
6	shufflenet	92.0635	0.256514
7	shufflenet	92.8571	0.305504
8	shufflenet	88.0952	0.416173
9	shufflenet	96.8254	0.134761
10	shufflenet	93.6508	0.153537
1	squeezenet	92.8571	0.302778
2	squeezenet	93.6508	0.183398
3	squeezenet	96.8254	0.0934987
4	squeezenet	92.0635	0.258443
5	squeezenet	92.8571	0.295913
6	squeezenet	92.0635	0.389771
7	squeezenet	95.2381	0.157913
8	squeezenet	93.6508	0.249061
9	squeezenet	90.4762	0.287933
10	squeezenet	92.0635	0.265595
1	vgg16	93.6508	0.15456
2	vgg16	95.2381	0.170129
3	vgg16	96.8254	0.0980885
4	vgg16	95.2381	0.143731
5	vgg16	92.0635	0.480562
6	vgg16	96.0317	0.203444
7	vgg16	96.0317	0.231761
8	vgg16	95.2381	0.149547
9	vgg16	99.2063	0.0599088
10	vgg16	97.619	0.107838
1	vgg19	96.8254	0.144175
2	vgg19	97.619	0.0594445
3	vgg19	96.0317	0.306185
4	vgg19	98.4127	0.0835885
5	vgg19	97.619	0.113275
6	vgg19	93.6508	0.194426
7	vgg19	94.4444	0.180131
8	vgg19	98.4127	0.0650434
9	vgg19	96.8254	0.178408
10	vgg19	97.619	0.0617184
1	xception	88.8889	0.314089
2	xception	93.6508	0.28267
3	xception	88.8889	0.29838
4	xception	91.2698	0.273925
5	xception	91.2698	0.258559
6	xception	92.0635	0.203386
7	xception	97.619	0.161752
8	xception	94.4444	0.245776
9	xception	88.0952	0.322618
10	xception	92.0635	0.284853

## Sheet: Training-Aug
fold	model	ValidationAccuracy	ValidationLoss
1	alexnet	93.6508	0.146346
2	alexnet	95.2381	0.161906
3	alexnet	92.0635	0.267755
4	alexnet	93.6508	0.224483
5	alexnet	94.4444	0.164031
6	alexnet	92.8571	0.362989
7	alexnet	95.2381	0.168752
8	alexnet	95.2381	0.156004
9	alexnet	95.2381	0.105337
10	alexnet	93.6508	0.178808
1	densenet201	99.2063	0.0367074
2	densenet201	95.2381	0.121936
3	densenet201	97.619	0.0824773
4	densenet201	90.4762	0.298784
5	densenet201	92.0635	0.29487
6	densenet201	96.8254	0.120747
7	densenet201	96.0317	0.164409
8	densenet201	94.4444	0.161639
9	densenet201	96.8254	0.133632
10	densenet201	94.4444	0.121525
1	googlenet	88.0952	0.264857
2	googlenet	95.2381	0.140432
3	googlenet	91.2698	0.279167
4	googlenet	93.6508	0.230759
5	googlenet	92.8571	0.223681
6	googlenet	89.6825	0.319133
7	googlenet	91.2698	0.347703
8	googlenet	88.0952	0.249008
9	googlenet	96.0317	0.159669
10	googlenet	96.0317	0.0976218
1	inceptionresnetv2	90.4762	0.337567
2	inceptionresnetv2	89.6825	0.253532
3	inceptionresnetv2	91.2698	0.224465
4	inceptionresnetv2	91.2698	0.297614
5	inceptionresnetv2	90.4762	0.23167
6	inceptionresnetv2	96.8254	0.134255
7	inceptionresnetv2	95.2381	0.191608
8	inceptionresnetv2	96.8254	0.149489
9	inceptionresnetv2	96.8254	0.0929134
10	inceptionresnetv2	97.619	0.135876
1	inceptionv3	92.0635	0.326687
2	inceptionv3	97.619	0.103174
3	inceptionv3	96.0317	0.115022
4	inceptionv3	94.4444	0.162526
5	inceptionv3	94.4444	0.223086
6	inceptionv3	96.8254	0.0920254
7	inceptionv3	94.4444	0.140394
8	inceptionv3	92.0635	0.259649
9	inceptionv3	97.619	0.088411
10	inceptionv3	93.6508	0.171422
1	mobilenetv2	93.6508	0.188902
2	mobilenetv2	97.619	0.0932225
3	mobilenetv2	90.4762	0.291639
4	mobilenetv2	92.0635	0.227259
5	mobilenetv2	95.2381	0.145183
6	mobilenetv2	96.0317	0.178423
7	mobilenetv2	94.4444	0.141775
8	mobilenetv2	95.2381	0.139744
9	mobilenetv2	96.0317	0.101047
10	mobilenetv2	94.4444	0.150223
1	nasnetmobile	93.6508	0.270695
2	nasnetmobile	96.0317	0.175373
3	nasnetmobile	95.2381	0.130931
4	nasnetmobile	95.2381	0.148411
5	nasnetmobile	92.0635	0.267722
6	nasnetmobile	93.6508	0.213907
7	nasnetmobile	92.0635	0.324991
8	nasnetmobile	93.6508	0.205564
9	nasnetmobile	92.8571	0.201739
10	nasnetmobile	94.4444	0.169476
1	resnet18	94.4444	0.121779
2	resnet18	94.4444	0.16008
3	resnet18	90.4762	0.301184
4	resnet18	94.4444	0.148768
5	resnet18	98.4127	0.0988306
6	resnet18	92.0635	0.349409
7	resnet18	95.2381	0.128792
8	resnet18	95.2381	0.134986
9	resnet18	96.0317	0.186124
10	resnet18	94.4444	0.202851
1	resnet50	90.4762	0.234964
2	resnet50	91.2698	0.4035
3	resnet50	96.0317	0.16176
4	resnet50	94.4444	0.138174
5	resnet50	96.8254	0.116195
6	resnet50	94.4444	0.107641
7	resnet50	93.6508	0.194703
8	resnet50	95.2381	0.187594
9	resnet50	96.0317	0.154417
10	resnet50	95.2381	0.147437
1	resnet101	96.0317	0.203506
2	resnet101	95.2381	0.147534
3	resnet101	95.2381	0.130481
4	resnet101	94.4444	0.139391
5	resnet101	94.4444	0.162978
6	resnet101	91.2698	0.281464
7	resnet101	94.4444	0.17444
8	resnet101	96.0317	0.174853
9	resnet101	96.8254	0.0976075
10	resnet101	91.2698	0.205544
1	shufflenet	99.2063	0.064803
2	shufflenet	93.6508	0.168416
3	shufflenet	93.6508	0.228727
4	shufflenet	94.4444	0.134139
5	shufflenet	95.2381	0.115502
6	shufflenet	88.8889	0.340906
7	shufflenet	92.8571	0.188668
8	shufflenet	95.2381	0.214232
9	shufflenet	93.6508	0.171229
10	shufflenet	94.4444	0.136292
1	squeezenet	96.0317	0.172274
2	squeezenet	91.2698	0.28012
3	squeezenet	92.8571	0.328765
4	squeezenet	91.2698	0.290676
5	squeezenet	92.0635	0.317848
6	squeezenet	96.0317	0.106244
7	squeezenet	87.3016	0.784064
8	squeezenet	97.619	0.103203
9	squeezenet	94.4444	0.177813
10	squeezenet	91.2698	0.288444
1	vgg16	95.2381	0.166881
2	vgg16	96.8254	0.150332
3	vgg16	93.6508	0.300851
4	vgg16	95.2381	0.205626
5	vgg16	96.0317	0.0947848
6	vgg16	96.8254	0.0993481
7	vgg16	97.619	0.158244
8	vgg16	92.8571	0.368128
9	vgg16	96.0317	0.0991562
10	vgg16	100	0.0209708
1	vgg19	90.4762	0.321462
2	vgg19	98.4127	0.065335
3	vgg19	97.619	0.0757971
4	vgg19	95.2381	0.184692
5	vgg19	96.0317	0.1054
6	vgg19	96.0317	0.30065
7	vgg19	95.2381	0.185672
8	vgg19	96.8254	0.163512
9	vgg19	94.4444	0.2711
10	vgg19	96.0317	0.34182
1	xception	s	0.226752
2	xception	96.0317	0.170839
3	xception	94.4444	0.226481
4	xception	96.0317	0.172834
5	xception	88.8889	0.335402
6	xception	91.2698	0.255898
7	xception	92.0635	0.313948
8	xception	95.2381	0.232323
9	xception	92.0635	0.302699
10	xception	88.0952	0.36182

## Sheet: Test-NonAug-model
item	group1	vars	n	mean	sd	median	trimmed	mad	min	max	range	skew	kurtosis	se
31	alexnet	precision	10	0.955067	0.0073578	0.954904	0.95463	0.00759069	0.945639	0.967989	0.0223501	0.266081	-1.36518	0.00232674
32	densenet201	precision	10	0.943548	0.0087738	0.945303	0.943793	0.00664338	0.928881	0.956261	0.0273803	-0.466563	-1.06677	0.00277452
33	googlenet	precision	10	0.936486	0.0115303	0.932961	0.936047	0.00916989	0.921506	0.954978	0.033472	0.400944	-1.48253	0.00364619
34	inceptionresnetv2	precision	10	0.916992	0.0130824	0.917136	0.91666	0.0127933	0.895058	0.94158	0.0465224	0.182388	-0.806677	0.00413702
35	inceptionv3	precision	10	0.942398	0.00822533	0.940747	0.9422	0.010781	0.932231	0.954145	0.0219143	0.162969	-1.69485	0.00260108
36	mobilenetv2	precision	10	0.939166	0.0084353	0.937272	0.939524	0.0103811	0.923621	0.951854	0.0282323	-0.185922	-1.12551	0.00266748
37	nasnetmobile	precision	10	0.910598	0.0126809	0.910917	0.910315	0.0152984	0.891138	0.932317	0.0411786	0.093989	-1.31771	0.00401005
38	resnet101	precision	10	0.937132	0.0100072	0.935515	0.936919	0.0102703	0.923137	0.952831	0.0296941	0.366794	-1.30348	0.00316457
39	resnet18	precision	10	0.938242	0.0111594	0.939059	0.93834	0.01047	0.918082	0.957624	0.0395416	-0.113588	-0.85577	0.0035289
40	resnet50	precision	10	0.950674	0.00968141	0.950807	0.951057	0.0101086	0.934204	0.964079	0.0298745	-0.0735438	-1.33029	0.00306153
41	shufflenet	precision	10	0.920559	0.011801	0.918846	0.92108	0.0135048	0.900247	0.936703	0.0364557	-0.145119	-1.34167	0.00373181
42	squeezenet	precision	10	0.939526	0.0139354	0.937978	0.939363	0.0139912	0.916932	0.96342	0.0464878	0.111229	-1.14743	0.00440677
43	vgg16	precision	10	0.96881	0.00503564	0.967569	0.968472	0.00410717	0.962315	0.978014	0.0156995	0.37704	-1.12643	0.00159241
44	vgg19	precision	10	0.966876	0.00570789	0.967357	0.967338	0.00785561	0.956245	0.973811	0.0175659	-0.331203	-1.19318	0.00180499
45	xception	precision	10	0.916308	0.00766207	0.918615	0.917068	0.00618012	0.902856	0.923678	0.020822	-0.853489	-0.926593	0.00242296
46	alexnet	sensitivity	10	0.952222	0.00794356	0.952778	0.951389	0.012355	0.944444	0.966667	0.0222222	0.385875	-1.37234	0.00251197
47	densenet201	sensitivity	10	0.942222	0.00876456	0.944444	0.942361	0.00411833	0.927778	0.955556	0.0277778	-0.470645	-0.922825	0.0027716
48	googlenet	sensitivity	10	0.932778	0.0106219	0.930556	0.932639	0.00823667	0.916667	0.95	0.0333333	0.212899	-1.3763	0.00335896
49	inceptionresnetv2	sensitivity	10	0.911667	0.0144516	0.911111	0.911111	0.0164733	0.888889	0.938889	0.05	0.2427	-0.972697	0.00456999
50	inceptionv3	sensitivity	10	0.94	0.00860663	0.938889	0.940278	0.012355	0.927778	0.95	0.0222222	-0.135554	-1.59667	0.00272166
51	mobilenetv2	sensitivity	10	0.936667	0.00876456	0.933333	0.936806	0.012355	0.922222	0.95	0.0277778	-0.0122246	-1.42649	0.0027716
52	nasnetmobile	sensitivity	10	0.901667	0.0128434	0.902778	0.901389	0.012355	0.883333	0.922222	0.0388889	-0.0854693	-1.40487	0.00406143
53	resnet101	sensitivity	10	0.933333	0.0114156	0.930556	0.933333	0.00823667	0.916667	0.95	0.0333333	0.27663	-1.44058	0.00360992
54	resnet18	sensitivity	10	0.935	0.0117268	0.936111	0.934722	0.012355	0.916667	0.955556	0.0388889	0.0918673	-1.20221	0.00370833
55	resnet50	sensitivity	10	0.948333	0.0101599	0.95	0.948611	0.0164733	0.933333	0.961111	0.0277778	-0.0922132	-1.74928	0.00321284
56	shufflenet	sensitivity	10	0.915556	0.0135578	0.913889	0.915972	0.0164733	0.894444	0.933333	0.0388889	-0.0396314	-1.54375	0.00428735
57	squeezenet	sensitivity	10	0.935	0.015282	0.933333	0.934722	0.0164733	0.911111	0.961111	0.05	0.179878	-1.26176	0.00483259
58	vgg16	sensitivity	10	0.967778	0.0051052	0.966667	0.967361	0.00411833	0.961111	0.977778	0.0166667	0.432995	-0.830277	0.00161441
59	vgg19	sensitivity	10	0.965556	0.00573775	0.966667	0.965972	0.00823667	0.955556	0.972222	0.0166667	-0.19607	-1.42219	0.00181444
60	xception	sensitivity	10	0.914444	0.00836414	0.916667	0.915278	0.00823667	0.9	0.922222	0.0222222	-0.787676	-0.992284	0.00264497
61	alexnet	specificity	10	0.994028	0.000992945	0.994097	0.993924	0.00154437	0.993056	0.995833	0.00277778	0.385875	-1.37234	0.000313997
62	densenet201	specificity	10	0.992778	0.00109557	0.993056	0.992795	0.000514792	0.990972	0.994444	0.00347222	-0.470645	-0.922825	0.00034645
63	googlenet	specificity	10	0.991597	0.00132774	0.991319	0.99158	0.00102958	0.989583	0.99375	0.00416667	0.212899	-1.3763	0.000419869
64	inceptionresnetv2	specificity	10	0.988958	0.00180645	0.988889	0.988889	0.00205917	0.986111	0.992361	0.00625	0.2427	-0.972697	0.000571248
65	inceptionv3	specificity	10	0.9925	0.00107583	0.992361	0.992535	0.00154437	0.990972	0.99375	0.00277778	-0.135554	-1.59667	0.000340207
66	mobilenetv2	specificity	10	0.992083	0.00109557	0.991667	0.992101	0.00154437	0.990278	0.99375	0.00347222	-0.0122246	-1.42649	0.00034645
67	nasnetmobile	specificity	10	0.987708	0.00160542	0.987847	0.987674	0.00154437	0.985417	0.990278	0.00486111	-0.0854693	-1.40487	0.000507679
68	resnet101	specificity	10	0.991667	0.00142695	0.991319	0.991667	0.00102958	0.989583	0.99375	0.00416667	0.27663	-1.44058	0.00045124
69	resnet18	specificity	10	0.991875	0.00146585	0.992014	0.99184	0.00154437	0.989583	0.994444	0.00486111	0.0918673	-1.20221	0.000463541
70	resnet50	specificity	10	0.993542	0.00126999	0.99375	0.993576	0.00205917	0.991667	0.995139	0.00347222	-0.0922132	-1.74928	0.000401605
71	shufflenet	specificity	10	0.989444	0.00169472	0.989236	0.989497	0.00205917	0.986806	0.991667	0.00486111	-0.0396314	-1.54375	0.000535918
72	squeezenet	specificity	10	0.991875	0.00191025	0.991667	0.99184	0.00205917	0.988889	0.995139	0.00625	0.179878	-1.26176	0.000604074
73	vgg16	specificity	10	0.995972	0.00063815	0.995833	0.99592	0.000514792	0.995139	0.997222	0.00208333	0.432995	-0.830277	0.000201801
74	vgg19	specificity	10	0.995694	0.000717219	0.995833	0.995747	0.00102958	0.994444	0.996528	0.00208333	-0.19607	-1.42219	0.000226805
75	xception	specificity	10	0.989306	0.00104552	0.989583	0.98941	0.00102958	0.9875	0.990278	0.00277778	-0.787676	-0.992284	0.000330622
76	alexnet	accuracy	10	0.952222	0.00794356	0.952778	0.951389	0.012355	0.944444	0.966667	0.0222222	0.385875	-1.37234	0.00251197
77	densenet201	accuracy	10	0.942222	0.00876456	0.944444	0.942361	0.00411833	0.927778	0.955556	0.0277778	-0.470645	-0.922825	0.0027716
78	googlenet	accuracy	10	0.932778	0.0106219	0.930556	0.932639	0.00823667	0.916667	0.95	0.0333333	0.212899	-1.3763	0.00335896
79	inceptionresnetv2	accuracy	10	0.911667	0.0144516	0.911111	0.911111	0.0164733	0.888889	0.938889	0.05	0.2427	-0.972697	0.00456999
80	inceptionv3	accuracy	10	0.94	0.00860663	0.938889	0.940278	0.012355	0.927778	0.95	0.0222222	-0.135554	-1.59667	0.00272166
81	mobilenetv2	accuracy	10	0.936667	0.00876456	0.933333	0.936806	0.012355	0.922222	0.95	0.0277778	-0.0122246	-1.42649	0.0027716
82	nasnetmobile	accuracy	10	0.901667	0.0128434	0.902778	0.901389	0.012355	0.883333	0.922222	0.0388889	-0.0854693	-1.40487	0.00406143
83	resnet101	accuracy	10	0.933333	0.0114156	0.930556	0.933333	0.00823667	0.916667	0.95	0.0333333	0.27663	-1.44058	0.00360992
84	resnet18	accuracy	10	0.935	0.0117268	0.936111	0.934722	0.012355	0.916667	0.955556	0.0388889	0.0918673	-1.20221	0.00370833
85	resnet50	accuracy	10	0.948333	0.0101599	0.95	0.948611	0.0164733	0.933333	0.961111	0.0277778	-0.0922132	-1.74928	0.00321284
86	shufflenet	accuracy	10	0.915556	0.0135578	0.913889	0.915972	0.0164733	0.894444	0.933333	0.0388889	-0.0396314	-1.54375	0.00428735
87	squeezenet	accuracy	10	0.935	0.015282	0.933333	0.934722	0.0164733	0.911111	0.961111	0.05	0.179878	-1.26176	0.00483259
88	vgg16	accuracy	10	0.967778	0.0051052	0.966667	0.967361	0.00411833	0.961111	0.977778	0.0166667	0.432995	-0.830277	0.00161441
89	vgg19	accuracy	10	0.965556	0.00573775	0.966667	0.965972	0.00823667	0.955556	0.972222	0.0166667	-0.19607	-1.42219	0.00181444
90	xception	accuracy	10	0.914444	0.00836414	0.916667	0.915278	0.00823667	0.9	0.922222	0.0222222	-0.787676	-0.992284	0.00264497
91	alexnet	F-measure	10	0.952325	0.00792071	0.952765	0.951618	0.0114109	0.943532	0.966777	0.0232458	0.384798	-1.3283	0.00250475
92	densenet201	F-measure	10	0.941991	0.00872208	0.944016	0.942157	0.0046762	0.927565	0.955085	0.0275196	-0.478682	-0.943705	0.00275816
93	googlenet	F-measure	10	0.932432	0.0105563	0.93035	0.932303	0.00917016	0.916684	0.949216	0.0325313	0.225644	-1.42767	0.0033382
94	inceptionresnetv2	F-measure	10	0.911278	0.0148794	0.910604	0.91091	0.0160301	0.886747	0.938748	0.0520009	0.165041	-0.949988	0.00470527
95	inceptionv3	F-measure	10	0.939645	0.00848704	0.938499	0.939818	0.0122996	0.927977	0.949929	0.0219523	-0.0608229	-1.65437	0.00268384
96	mobilenetv2	F-measure	10	0.936572	0.00863335	0.933274	0.936687	0.0114775	0.922292	0.949929	0.0276378	0.0109259	-1.40229	0.0027301
97	nasnetmobile	F-measure	10	0.90132	0.0129731	0.902307	0.900865	0.0127861	0.883272	0.923015	0.0397425	0.00815272	-1.37934	0.00410247
98	resnet101	F-measure	10	0.932007	0.0118469	0.928971	0.931979	0.00842454	0.914636	0.949604	0.0349675	0.287167	-1.4373	0.00374631
99	resnet18	F-measure	10	0.934862	0.0117067	0.935652	0.934531	0.0124717	0.916732	0.955642	0.0389102	0.13081	-1.18225	0.003702
100	resnet50	F-measure	10	0.947936	0.0101462	0.949355	0.948152	0.0160068	0.933143	0.961003	0.0278602	-0.0710583	-1.75597	0.00320849
101	shufflenet	F-measure	10	0.915873	0.0130398	0.914645	0.916262	0.01627	0.895515	0.93312	0.0376048	-0.00882433	-1.54223	0.00412354
102	squeezenet	F-measure	10	0.93467	0.0152456	0.932623	0.934312	0.0157817	0.911045	0.961164	0.0501191	0.215312	-1.22968	0.00482109
103	vgg16	F-measure	10	0.967599	0.00509023	0.966645	0.967203	0.0039866	0.960741	0.977628	0.0168878	0.427233	-0.788179	0.00160967
104	vgg19	F-measure	10	0.965392	0.00579312	0.966372	0.965772	0.00811738	0.955389	0.972351	0.0169615	-0.167402	-1.43316	0.00183195
105	xception	F-measure	10	0.913936	0.00844907	0.916034	0.914754	0.00774179	0.899017	0.922317	0.0232999	-0.798001	-0.954927	0.00267183
106	alexnet	ValidationAccuracy	10	0.946825	0.0140237	0.944444	0.943452	0.00588333	0.936508	0.984127	0.047619	1.76621	2.09646	0.00443467
107	densenet201	ValidationAccuracy	10	0.938889	0.0194584	0.93254	0.9375	0.01765	0.912698	0.97619	0.0634921	0.502382	-1.0493	0.00615328
108	googlenet	ValidationAccuracy	10	0.919048	0.0214269	0.916667	0.918651	0.01765	0.880952	0.960317	0.0793651	0.159768	-0.531632	0.00677579
109	inceptionresnetv2	ValidationAccuracy	10	0.925397	0.0245904	0.920635	0.922619	0.0117667	0.896825	0.97619	0.0793651	0.922254	-0.526354	0.00777616
110	inceptionv3	ValidationAccuracy	10	0.937302	0.0268359	0.936508	0.938492	0.0411833	0.896825	0.968254	0.0714286	-0.12385	-1.65364	0.00848625
111	mobilenetv2	ValidationAccuracy	10	0.927778	0.0209814	0.928571	0.930556	0.01765	0.880952	0.952381	0.0714286	-0.974877	-0.102693	0.00663489
112	nasnetmobile	ValidationAccuracy	10	0.915079	0.0336821	0.920635	0.91369	0.0470667	0.873016	0.968254	0.0952381	0.165938	-1.48854	0.0106512
113	resnet101	ValidationAccuracy	10	0.94127	0.0180205	0.944444	0.944444	0.0117667	0.896825	0.960317	0.0634921	-1.34699	0.89361	0.00569859
114	resnet18	ValidationAccuracy	10	0.940476	0.024029	0.944444	0.939484	0.0294167	0.904762	0.984127	0.0793651	0.19457	-1.21889	0.00759863
115	resnet50	ValidationAccuracy	10	0.931746	0.0184048	0.93254	0.933532	0.0235333	0.896825	0.952381	0.0555556	-0.390664	-1.10089	0.00582011
116	shufflenet	ValidationAccuracy	10	0.934921	0.0250416	0.93254	0.9375	0.0117667	0.880952	0.968254	0.0873016	-0.579902	-0.305349	0.00791885
117	squeezenet	ValidationAccuracy	10	0.931746	0.0180205	0.928571	0.930556	0.0117667	0.904762	0.968254	0.0634921	0.578159	-0.596246	0.00569859
118	vgg16	ValidationAccuracy	10	0.957143	0.0198677	0.956349	0.957341	0.0117667	0.920635	0.992063	0.0714286	-0.087203	-0.693694	0.00628272
119	vgg19	ValidationAccuracy	10	0.96746	0.0160702	0.972222	0.969246	0.0117667	0.936508	0.984127	0.047619	-0.745856	-0.9416	0.00508184
120	xception	ValidationAccuracy	10	0.918254	0.0289921	0.916667	0.915675	0.0353	0.880952	0.97619	0.0952381	0.474611	-0.83815	0.00916811
121	alexnet	ValidationLoss	10	0.212525	0.0681982	0.186908	0.204329	0.0349195	0.1438	0.346816	0.203016	0.919998	-0.778593	0.0215662
122	densenet201	ValidationLoss	10	0.194942	0.070815	0.197953	0.195302	0.0846939	0.090764	0.296243	0.205479	-0.0596073	-1.54412	0.0223937
123	googlenet	ValidationLoss	10	0.234803	0.0609848	0.262899	0.237609	0.0533302	0.14114	0.306022	0.164882	-0.38028	-1.69645	0.0192851
124	inceptionresnetv2	ValidationLoss	10	0.242698	0.0758747	0.264957	0.24669	0.0921632	0.114541	0.338926	0.224386	-0.318846	-1.35738	0.0239937
125	inceptionv3	ValidationLoss	10	0.206587	0.0764297	0.20048	0.205051	0.0945706	0.0901674	0.335294	0.245127	0.114988	-1.37251	0.0241692
126	mobilenetv2	ValidationLoss	10	0.199753	0.0495345	0.188246	0.199439	0.0473801	0.121103	0.280908	0.159806	0.154887	-1.33052	0.0156642
127	nasnetmobile	ValidationLoss	10	0.285436	0.0895536	0.314125	0.290202	0.0577318	0.126092	0.406649	0.280557	-0.565674	-1.10929	0.0283193
128	resnet101	ValidationLoss	10	0.187831	0.0488901	0.20521	0.18755	0.046822	0.111432	0.266484	0.155052	-0.140661	-1.37901	0.0154604
129	resnet18	ValidationLoss	10	0.198795	0.0705325	0.199284	0.197139	0.0690349	0.0887443	0.322092	0.233348	0.0807282	-1.16903	0.0223043
130	resnet50	ValidationLoss	10	0.212685	0.065432	0.193969	0.209251	0.0746987	0.136597	0.316242	0.179645	0.389971	-1.54575	0.0206914
131	shufflenet	ValidationLoss	10	0.221598	0.0891758	0.211427	0.208816	0.0808078	0.129282	0.416173	0.286891	0.845694	-0.390851	0.0281999
132	squeezenet	ValidationLoss	10	0.24843	0.0840421	0.262019	0.250129	0.0553398	0.0934987	0.389771	0.296273	-0.265629	-0.841861	0.0265765
133	vgg16	ValidationLoss	10	0.179957	0.116853	0.152054	0.157387	0.0708728	0.0599088	0.480562	0.420653	1.53978	1.53508	0.0369523
134	vgg19	ValidationLoss	10	0.13864	0.0787374	0.128725	0.127596	0.0853147	0.0594445	0.306185	0.24674	0.712442	-0.615622	0.024899
135	xception	ValidationLoss	10	0.264601	0.0499951	0.278298	0.270205	0.0389953	0.161752	0.322618	0.160865	-0.763542	-0.679558	0.0158098

## Sheet: Test-AUG-model
item	group1	vars	n	mean	sd	median	trimmed	mad	min	max	range	skew	kurtosis	se
31	alexnet	precision	10	0.945059	0.0129268	0.947034	0.947324	0.0115081	0.914776	0.957223	0.0424471	-1.06037	0.236096	0.00408782
32	densenet201	precision	10	0.949925	0.00902623	0.950824	0.950616	0.00742738	0.931673	0.96265	0.0309774	-0.493016	-0.7028	0.00285435
33	googlenet	precision	10	0.935805	0.00740538	0.935527	0.936247	0.0083912	0.921369	0.946707	0.0253379	-0.387386	-0.89853	0.00234179
34	inceptionresnetv2	precision	10	0.937363	0.0122164	0.936642	0.937768	0.0131769	0.91656	0.954926	0.0383666	-0.0778089	-1.38364	0.00386318
35	inceptionv3	precision	10	0.938598	0.00990784	0.937819	0.938519	0.0105698	0.923912	0.953913	0.0300008	0.183775	-1.31251	0.00313313
36	mobilenetv2	precision	10	0.950296	0.0080129	0.949296	0.94999	0.0101712	0.940394	0.96265	0.0222558	0.310624	-1.44428	0.0025339
37	nasnetmobile	precision	10	0.913199	0.0117179	0.911788	0.914343	0.00934903	0.887264	0.929981	0.0427176	-0.693023	-0.0781989	0.00370554
38	resnet101	precision	10	0.949682	0.011394	0.950463	0.950331	0.00925799	0.92912	0.965052	0.0359313	-0.37039	-1.07198	0.00360311
39	resnet18	precision	10	0.935795	0.0129426	0.934815	0.93544	0.0137626	0.916665	0.957761	0.041096	0.133496	-1.33958	0.00409281
40	resnet50	precision	10	0.963148	0.00622503	0.962701	0.963002	0.00777769	0.953704	0.973761	0.0200577	0.173361	-1.30157	0.00196853
41	shufflenet	precision	10	0.925202	0.00940264	0.925586	0.925795	0.0115538	0.909217	0.936441	0.0272246	-0.321825	-1.3598	0.00297338
42	squeezenet	precision	10	0.938578	0.0186098	0.944788	0.940614	0.0152706	0.897978	0.962887	0.0649091	-0.796262	-0.334262	0.00588492
43	vgg16	precision	10	0.968482	0.00842851	0.972802	0.969935	0.00234351	0.950678	0.974661	0.023983	-1.17789	-0.358226	0.00266533
44	vgg19	precision	10	0.959851	0.0167704	0.963261	0.962328	0.0151551	0.921311	0.978571	0.0572605	-0.999925	0.0703849	0.00530327
45	xception	precision	10	0.917145	0.00572972	0.918232	0.917538	0.00642389	0.90734	0.923804	0.0164639	-0.523146	-1.2557	0.0018119
46	alexnet	sensitivity	10	0.941111	0.016397	0.944444	0.944444	0.00823667	0.9	0.955556	0.0555556	-1.40301	1.10318	0.00518519
47	densenet201	sensitivity	10	0.947222	0.00953299	0.947222	0.947917	0.00823667	0.927778	0.961111	0.0333333	-0.475014	-0.639783	0.0030146
48	googlenet	sensitivity	10	0.930556	0.0091662	0.930556	0.930556	0.00823667	0.916667	0.944444	0.0277778	-0.200381	-1.27778	0.00289861
49	inceptionresnetv2	sensitivity	10	0.933333	0.0130946	0.933333	0.934028	0.012355	0.911111	0.95	0.0388889	-0.229103	-1.32168	0.00414087
50	inceptionv3	sensitivity	10	0.935556	0.00986882	0.936111	0.935417	0.00823667	0.922222	0.95	0.0277778	0.0941933	-1.37277	0.0031208
51	mobilenetv2	sensitivity	10	0.948333	0.00870567	0.947222	0.947917	0.012355	0.938889	0.961111	0.0222222	0.290028	-1.60066	0.00275298
52	nasnetmobile	sensitivity	10	0.904444	0.0130421	0.905556	0.90625	0.00823667	0.872222	0.922222	0.05	-1.22247	1.09436	0.00412427
53	resnet101	sensitivity	10	0.944444	0.0148148	0.944444	0.945833	0.012355	0.916667	0.961111	0.0444444	-0.664453	-0.903809	0.00468486
54	resnet18	sensitivity	10	0.930556	0.0139197	0.927778	0.929861	0.0164733	0.911111	0.955556	0.0444444	0.286091	-1.31612	0.0044018
55	resnet50	sensitivity	10	0.960556	0.00665122	0.961111	0.960417	0.00823667	0.95	0.972222	0.0222222	0.167831	-1.18068	0.0021033
56	shufflenet	sensitivity	10	0.919444	0.011188	0.922222	0.920139	0.012355	0.9	0.933333	0.0333333	-0.330589	-1.31206	0.00353796
57	squeezenet	sensitivity	10	0.932778	0.0233436	0.941667	0.935417	0.0164733	0.883333	0.961111	0.0777778	-0.778206	-0.60087	0.0073819
58	vgg16	sensitivity	10	0.966667	0.00944263	0.972222	0.96875	0	0.944444	0.972222	0.0277778	-1.34415	0.331065	0.00298602
59	vgg19	sensitivity	10	0.955556	0.0197724	0.958333	0.958333	0.0164733	0.911111	0.977778	0.0666667	-0.918347	-0.124238	0.00625257
60	xception	sensitivity	10	0.915556	0.00630718	0.916667	0.915972	0.00823667	0.905556	0.922222	0.0166667	-0.475648	-1.33666	0.00199451
61	alexnet	specificity	10	0.992639	0.00204962	0.993056	0.993056	0.00102958	0.9875	0.994444	0.00694444	-1.40301	1.10318	0.000648148
62	densenet201	specificity	10	0.993403	0.00119162	0.993403	0.99349	0.00102958	0.990972	0.995139	0.00416667	-0.475014	-0.639783	0.000376825
63	googlenet	specificity	10	0.991319	0.00114577	0.991319	0.991319	0.00102958	0.989583	0.993056	0.00347222	-0.200381	-1.27778	0.000362326
64	inceptionresnetv2	specificity	10	0.991667	0.00163682	0.991667	0.991753	0.00154437	0.988889	0.99375	0.00486111	-0.229103	-1.32168	0.000517608
65	inceptionv3	specificity	10	0.991944	0.0012336	0.992014	0.991927	0.00102958	0.990278	0.99375	0.00347222	0.0941933	-1.37277	0.0003901
66	mobilenetv2	specificity	10	0.993542	0.00108821	0.993403	0.99349	0.00154437	0.992361	0.995139	0.00277778	0.290028	-1.60066	0.000344122
67	nasnetmobile	specificity	10	0.988056	0.00163026	0.988194	0.988281	0.00102958	0.984028	0.990278	0.00625	-1.22247	1.09436	0.000515534
68	resnet101	specificity	10	0.993056	0.00185185	0.993056	0.993229	0.00154437	0.989583	0.995139	0.00555556	-0.664453	-0.903809	0.000585607
69	resnet18	specificity	10	0.991319	0.00173996	0.990972	0.991233	0.00205917	0.988889	0.994444	0.00555556	0.286091	-1.31612	0.000550225
70	resnet50	specificity	10	0.995069	0.000831402	0.995139	0.995052	0.00102958	0.99375	0.996528	0.00277778	0.167831	-1.18068	0.000262912
71	shufflenet	specificity	10	0.989931	0.0013985	0.990278	0.990017	0.00154437	0.9875	0.991667	0.00416667	-0.330589	-1.31206	0.000442245
72	squeezenet	specificity	10	0.991597	0.00291795	0.992708	0.991927	0.00205917	0.985417	0.995139	0.00972222	-0.778206	-0.60087	0.000922738
73	vgg16	specificity	10	0.995833	0.00118033	0.996528	0.996094	0	0.993056	0.996528	0.00347222	-1.34415	0.331065	0.000373253
74	vgg19	specificity	10	0.994444	0.00247155	0.994792	0.994792	0.00205917	0.988889	0.997222	0.00833333	-0.918347	-0.124238	0.000781571
75	xception	specificity	10	0.989444	0.000788398	0.989583	0.989497	0.00102958	0.988194	0.990278	0.00208333	-0.475648	-1.33666	0.000249313
76	alexnet	accuracy	10	0.941111	0.016397	0.944444	0.944444	0.00823667	0.9	0.955556	0.0555556	-1.40301	1.10318	0.00518519
77	densenet201	accuracy	10	0.947222	0.00953299	0.947222	0.947917	0.00823667	0.927778	0.961111	0.0333333	-0.475014	-0.639783	0.0030146
78	googlenet	accuracy	10	0.930556	0.0091662	0.930556	0.930556	0.00823667	0.916667	0.944444	0.0277778	-0.200381	-1.27778	0.00289861
79	inceptionresnetv2	accuracy	10	0.933333	0.0130946	0.933333	0.934028	0.012355	0.911111	0.95	0.0388889	-0.229103	-1.32168	0.00414087
80	inceptionv3	accuracy	10	0.935556	0.00986882	0.936111	0.935417	0.00823667	0.922222	0.95	0.0277778	0.0941933	-1.37277	0.0031208
81	mobilenetv2	accuracy	10	0.948333	0.00870567	0.947222	0.947917	0.012355	0.938889	0.961111	0.0222222	0.290028	-1.60066	0.00275298
82	nasnetmobile	accuracy	10	0.904444	0.0130421	0.905556	0.90625	0.00823667	0.872222	0.922222	0.05	-1.22247	1.09436	0.00412427
83	resnet101	accuracy	10	0.944444	0.0148148	0.944444	0.945833	0.012355	0.916667	0.961111	0.0444444	-0.664453	-0.903809	0.00468486
84	resnet18	accuracy	10	0.930556	0.0139197	0.927778	0.929861	0.0164733	0.911111	0.955556	0.0444444	0.286091	-1.31612	0.0044018
85	resnet50	accuracy	10	0.960556	0.00665122	0.961111	0.960417	0.00823667	0.95	0.972222	0.0222222	0.167831	-1.18068	0.0021033
86	shufflenet	accuracy	10	0.919444	0.011188	0.922222	0.920139	0.012355	0.9	0.933333	0.0333333	-0.330589	-1.31206	0.00353796
87	squeezenet	accuracy	10	0.932778	0.0233436	0.941667	0.935417	0.0164733	0.883333	0.961111	0.0777778	-0.778206	-0.60087	0.0073819
88	vgg16	accuracy	10	0.966667	0.00944263	0.972222	0.96875	0	0.944444	0.972222	0.0277778	-1.34415	0.331065	0.00298602
89	vgg19	accuracy	10	0.955556	0.0197724	0.958333	0.958333	0.0164733	0.911111	0.977778	0.0666667	-0.918347	-0.124238	0.00625257
90	xception	accuracy	10	0.915556	0.00630718	0.916667	0.915972	0.00823667	0.905556	0.922222	0.0166667	-0.475648	-1.33666	0.00199451
91	alexnet	F-measure	10	0.941168	0.0157888	0.944442	0.944264	0.00866925	0.90204	0.955531	0.0534903	-1.34379	0.93402	0.00499287
92	densenet201	F-measure	10	0.947386	0.00981976	0.947555	0.948193	0.0084204	0.927105	0.961215	0.0341103	-0.529053	-0.606338	0.00310528
93	googlenet	F-measure	10	0.930045	0.00957669	0.929964	0.930186	0.00816528	0.914637	0.944327	0.02969	-0.234869	-1.22502	0.00302841
94	inceptionresnetv2	F-measure	10	0.932983	0.0132698	0.932998	0.933682	0.0127778	0.910355	0.95002	0.0396643	-0.223651	-1.3193	0.00419628
95	inceptionv3	F-measure	10	0.93479	0.0100214	0.934988	0.934595	0.00852906	0.921303	0.949841	0.0285386	0.157753	-1.3567	0.00316905
96	mobilenetv2	F-measure	10	0.948001	0.00872897	0.946711	0.947551	0.0112744	0.938673	0.960928	0.0222551	0.348364	-1.61686	0.00276034
97	nasnetmobile	F-measure	10	0.904143	0.0129708	0.904913	0.905892	0.00917649	0.872391	0.921907	0.0495157	-1.16927	0.973096	0.00410171
98	resnet101	F-measure	10	0.944101	0.0151226	0.944493	0.945399	0.0119928	0.916587	0.961225	0.0446383	-0.663503	-0.9419	0.00478218
99	resnet18	F-measure	10	0.930401	0.0143684	0.927999	0.929888	0.0166521	0.909429	0.955476	0.0460474	0.196427	-1.334	0.00454368
100	resnet50	F-measure	10	0.960462	0.00655649	0.960707	0.960271	0.00778896	0.950263	0.972187	0.0219242	0.227333	-1.14753	0.00207334
101	shufflenet	F-measure	10	0.91976	0.0108722	0.922067	0.92025	0.0129014	0.902242	0.933353	0.0311112	-0.265961	-1.45702	0.00343809
102	squeezenet	F-measure	10	0.932431	0.0243651	0.942033	0.935571	0.0164018	0.878535	0.961205	0.0826698	-0.911235	-0.278745	0.00770491
103	vgg16	F-measure	10	0.966432	0.00973647	0.972011	0.968572	0.000357973	0.943449	0.972298	0.0288484	-1.35023	0.358699	0.00307894
104	vgg19	F-measure	10	0.955838	0.0192249	0.958164	0.958461	0.0165741	0.912782	0.977906	0.0651239	-0.891563	-0.147002	0.00607946
105	xception	F-measure	10	0.914369	0.00592322	0.91518	0.914764	0.00756122	0.904732	0.920847	0.0161153	-0.445735	-1.36057	0.00187309
106	alexnet	ValidationAccuracy	10	0.94127	0.0113479	0.940476	0.94246	0.01765	0.920635	0.952381	0.031746	-0.385875	-1.37234	0.00358853
107	densenet201	ValidationAccuracy	10	0.953175	0.0260417	0.956349	0.954365	0.01765	0.904762	0.992063	0.0873016	-0.402171	-0.977921	0.00823512
108	googlenet	ValidationAccuracy	10	0.922222	0.0303484	0.920635	0.922619	0.0411833	0.880952	0.960317	0.0793651	-0.0626677	-1.6659	0.00959701
109	inceptionresnetv2	ValidationAccuracy	10	0.936508	0.0326159	0.93254	0.936508	0.0470667	0.896825	0.97619	0.0793651	0.0259341	-2.05061	0.0103141
110	inceptionv3	ValidationAccuracy	10	0.949206	0.0205602	0.944444	0.949405	0.0294167	0.920635	0.97619	0.0555556	-0.0165654	-1.56313	0.0065017
111	mobilenetv2	ValidationAccuracy	10	0.945238	0.0206451	0.948413	0.946429	0.01765	0.904762	0.97619	0.0714286	-0.507215	-0.752551	0.00652855
112	nasnetmobile	ValidationAccuracy	10	0.938889	0.0135154	0.936508	0.938492	0.01765	0.920635	0.960317	0.0396825	0.0656067	-1.46686	0.00427394
113	resnet101	ValidationAccuracy	10	0.945238	0.0188741	0.948413	0.946429	0.0117667	0.912698	0.968254	0.0555556	-0.730722	-0.92637	0.00596853
114	resnet18	ValidationAccuracy	10	0.945238	0.0213123	0.944444	0.945437	0.0117667	0.904762	0.984127	0.0793651	-0.188387	-0.385204	0.00673954
115	resnet50	ValidationAccuracy	10	0.943651	0.0206451	0.948413	0.945437	0.01765	0.904762	0.968254	0.0634921	-0.719918	-0.941248	0.00652855
116	shufflenet	ValidationAccuracy	10	0.94127	0.0254299	0.940476	0.941468	0.0117667	0.888889	0.992063	0.103175	-0.0744162	0.405807	0.00804163
117	squeezenet	ValidationAccuracy	10	0.930159	0.0305782	0.924603	0.931548	0.0235333	0.873016	0.97619	0.103175	-0.168271	-1.04004	0.00966967
118	vgg16	ValidationAccuracy	10	0.960317	0.0201475	0.960317	0.959325	0.0117667	0.928571	1	0.0714286	0.256727	-0.635493	0.00637121
119	vgg19	ValidationAccuracy	10	0.956349	0.0215734	0.960317	0.959325	0.0117667	0.904762	0.984127	0.0793651	-1.07544	0.635132	0.00682211
120	xception	ValidationAccuracy	10	0.928571	0.0284929	0.93254	0.930556	0.0294167	0.880952	0.960317	0.0793651	-0.389	-1.45657	0.00901026
121	alexnet	ValidationLoss	10	0.193641	0.0740098	0.166391	0.183511	0.0240644	0.105337	0.362989	0.257652	1.0777	0.0783108	0.023404
122	densenet201	ValidationLoss	10	0.153673	0.0839636	0.127784	0.150154	0.0522467	0.0367074	0.298784	0.262077	0.642375	-0.872909	0.0265516
123	googlenet	ValidationLoss	10	0.231203	0.0791001	0.239884	0.233338	0.0878687	0.0976218	0.347703	0.250081	-0.218801	-1.30605	0.0250136
124	inceptionresnetv2	ValidationLoss	10	0.204899	0.0783183	0.208036	0.202314	0.0968939	0.0929134	0.337567	0.244653	0.211393	-1.3939	0.0247664
125	inceptionv3	ValidationLoss	10	0.16824	0.0792565	0.15146	0.158412	0.079853	0.088411	0.326687	0.238276	0.70449	-0.947071	0.0250631
126	mobilenetv2	ValidationLoss	10	0.165742	0.0593388	0.147703	0.15907	0.0533134	0.0932225	0.291639	0.198416	0.740323	-0.483021	0.0187646
127	nasnetmobile	ValidationLoss	10	0.210881	0.0607549	0.203651	0.206611	0.066284	0.130931	0.324991	0.19406	0.451282	-1.14004	0.0192124
128	resnet101	ValidationLoss	10	0.17178	0.050679	0.168709	0.167341	0.047528	0.0976075	0.281464	0.183857	0.662747	-0.245822	0.0160261
129	resnet18	ValidationLoss	10	0.18328	0.0815379	0.154424	0.17307	0.0476994	0.0988306	0.349409	0.250578	0.934984	-0.655722	0.0257845
130	resnet50	ValidationLoss	10	0.184639	0.085723	0.158089	0.166906	0.0490142	0.107641	0.4035	0.295859	1.53089	1.38087	0.027108
131	shufflenet	ValidationLoss	10	0.176291	0.075299	0.169823	0.169651	0.0593732	0.064803	0.340906	0.276103	0.681932	-0.145033	0.0238116
132	squeezenet	ValidationLoss	10	0.284945	0.194744	0.284282	0.245273	0.111901	0.103203	0.784064	0.680861	1.49059	1.48224	0.0615835
133	vgg16	ValidationLoss	10	0.166432	0.103242	0.154288	0.159403	0.0815956	0.0209708	0.368128	0.347158	0.603155	-0.80075	0.0326481
134	vgg19	ValidationLoss	10	0.201544	0.102366	0.185182	0.201036	0.144778	0.065335	0.34182	0.276485	0.0304574	-1.72884	0.0323709
135	xception	ValidationLoss	10	0.2599	0.066119	0.24411	0.258292	0.0952026	0.170839	0.36182	0.19098	0.0914163	-1.55746	0.0209087

## Sheet: Aug-region
fold	model	region	precison	recall	F-measure
1	vgg19	anterior forehead	0.863636	0.95	0.904762
1	vgg19	forehead	0.882353	0.75	0.810811
1	vgg19	laterak nose	1	0.95	0.974359
1	vgg19	mental	0.703704	0.95	0.808511
1	vgg19	nose	1	1	1
1	vgg19	oral	0.947368	0.9	0.923077
1	vgg19	orbit-lower	1	0.95	0.974359
1	vgg19	orbit-upper	0.894737	0.85	0.871795
1	vgg19	posterior-cheek	1	0.9	0.947368
2	vgg19	anterior forehead	0.909091	1	0.952381
2	vgg19	forehead	1	0.9	0.947368
2	vgg19	laterak nose	1	1	1
2	vgg19	mental	0.95	0.95	0.95
2	vgg19	nose	1	1	1
2	vgg19	oral	1	1	1
2	vgg19	orbit-lower	1	1	1
2	vgg19	orbit-upper	0.904762	0.95	0.926829
2	vgg19	posterior-cheek	1	0.95	0.974359
3	vgg19	anterior forehead	0.947368	0.9	0.923077
3	vgg19	forehead	1	1	1
3	vgg19	laterak nose	1	0.95	0.974359
3	vgg19	mental	1	0.95	0.974359
3	vgg19	nose	1	1	1
3	vgg19	oral	0.952381	1	0.97561
3	vgg19	orbit-lower	1	1	1
3	vgg19	orbit-upper	0.95	0.95	0.95
3	vgg19	posterior-cheek	0.909091	1	0.952381
4	vgg19	anterior forehead	0.944444	0.85	0.894737
4	vgg19	forehead	1	0.95	0.974359
4	vgg19	laterak nose	1	1	1
4	vgg19	mental	1	0.95	0.974359
4	vgg19	nose	1	1	1
4	vgg19	oral	0.909091	1	0.952381
4	vgg19	orbit-lower	0.769231	1	0.869565
4	vgg19	orbit-upper	1	0.85	0.918919
4	vgg19	posterior-cheek	1	0.95	0.974359
5	vgg19	anterior forehead	1	0.8	0.888889
5	vgg19	forehead	1	1	1
5	vgg19	laterak nose	1	1	1
5	vgg19	mental	1	0.95	0.974359
5	vgg19	nose	1	1	1
5	vgg19	oral	0.833333	1	0.909091
5	vgg19	orbit-lower	1	0.95	0.974359
5	vgg19	orbit-upper	0.904762	0.95	0.926829
5	vgg19	posterior-cheek	0.952381	1	0.97561
6	vgg19	anterior forehead	0.904762	0.95	0.926829
6	vgg19	forehead	1	1	1
6	vgg19	laterak nose	1	0.95	0.974359
6	vgg19	mental	1	0.95	0.974359
6	vgg19	nose	1	1	1
6	vgg19	oral	1	1	1
6	vgg19	orbit-lower	1	1	1
6	vgg19	orbit-upper	0.95	0.95	0.95
6	vgg19	posterior-cheek	0.952381	1	0.97561
7	vgg19	anterior forehead	0.894737	0.85	0.871795
7	vgg19	forehead	1	0.95	0.974359
7	vgg19	laterak nose	1	0.95	0.974359
7	vgg19	mental	0.95	0.95	0.95
7	vgg19	nose	1	1	1
7	vgg19	oral	0.904762	0.95	0.926829
7	vgg19	orbit-lower	0.952381	1	0.97561
7	vgg19	orbit-upper	0.9	0.9	0.9
7	vgg19	posterior-cheek	0.952381	1	0.97561
8	vgg19	anterior forehead	0.944444	0.85	0.894737
8	vgg19	forehead	1	0.95	0.974359
8	vgg19	laterak nose	1	0.95	0.974359
8	vgg19	mental	1	0.95	0.974359
8	vgg19	nose	1	1	1
8	vgg19	oral	0.8	1	0.888889
8	vgg19	orbit-lower	1	0.8	0.888889
8	vgg19	orbit-upper	0.791667	0.95	0.863636
8	vgg19	posterior-cheek	1	1	1
9	vgg19	anterior forehead	0.941176	0.8	0.864865
9	vgg19	forehead	1	1	1
9	vgg19	laterak nose	1	1	1
9	vgg19	mental	1	0.95	0.974359
9	vgg19	nose	1	1	1
9	vgg19	oral	0.869565	1	0.930233
9	vgg19	orbit-lower	1	1	1
9	vgg19	orbit-upper	0.95	0.95	0.95
9	vgg19	posterior-cheek	0.952381	1	0.97561
10	vgg19	anterior forehead	1	0.8	0.888889
10	vgg19	forehead	1	0.95	0.974359
10	vgg19	laterak nose	1	1	1
10	vgg19	mental	0.869565	1	0.930233
10	vgg19	nose	1	1	1
10	vgg19	oral	0.869565	1	0.930233
10	vgg19	orbit-lower	1	0.95	0.974359
10	vgg19	orbit-upper	1	0.9	0.947368
10	vgg19	posterior-cheek	0.909091	1	0.952381
1	alexnet	anterior forehead	1	0.85	0.918919
1	alexnet	forehead	0.95	0.95	0.95
1	alexnet	laterak nose	1	1	1
1	alexnet	mental	0.95	0.95	0.95
1	alexnet	nose	1	1	1
1	alexnet	oral	0.909091	1	0.952381
1	alexnet	orbit-lower	0.952381	1	0.97561
1	alexnet	orbit-upper	0.944444	0.85	0.894737
1	alexnet	posterior-cheek	0.909091	1	0.952381
2	alexnet	anterior forehead	0.904762	0.95	0.926829
2	alexnet	forehead	1	0.9	0.947368
2	alexnet	laterak nose	1	1	1
2	alexnet	mental	1	0.95	0.974359
2	alexnet	nose	0.952381	1	0.97561
2	alexnet	oral	1	1	1
2	alexnet	orbit-lower	0.9	0.9	0.9
2	alexnet	orbit-upper	0.9	0.9	0.9
2	alexnet	posterior-cheek	0.952381	1	0.97561
3	alexnet	anterior forehead	0.95	0.95	0.95
3	alexnet	forehead	1	0.9	0.947368
3	alexnet	laterak nose	1	1	1
3	alexnet	mental	0.95	0.95	0.95
3	alexnet	nose	1	1	1
3	alexnet	oral	0.952381	1	0.97561
3	alexnet	orbit-lower	0.9	0.9	0.9
3	alexnet	orbit-upper	0.85	0.85	0.85
3	alexnet	posterior-cheek	0.952381	1	0.97561
4	alexnet	anterior forehead	1	0.8	0.888889
4	alexnet	forehead	1	0.9	0.947368
4	alexnet	laterak nose	1	1	1
4	alexnet	mental	0.95	0.95	0.95
4	alexnet	nose	1	1	1
4	alexnet	oral	0.833333	1	0.909091
4	alexnet	orbit-lower	0.826087	0.95	0.883721
4	alexnet	orbit-upper	0.888889	0.8	0.842105
4	alexnet	posterior-cheek	0.952381	1	0.97561
5	alexnet	anterior forehead	1	0.85	0.918919
5	alexnet	forehead	1	1	1
5	alexnet	laterak nose	1	1	1
5	alexnet	mental	0.947368	0.9	0.923077
5	alexnet	nose	0.952381	1	0.97561
5	alexnet	oral	0.8	1	0.888889
5	alexnet	orbit-lower	0.947368	0.9	0.923077
5	alexnet	orbit-upper	0.894737	0.85	0.871795
5	alexnet	posterior-cheek	0.95	0.95	0.95
6	alexnet	anterior forehead	1	0.85	0.918919
6	alexnet	forehead	1	0.95	0.974359
6	alexnet	laterak nose	1	1	1
6	alexnet	mental	1	0.95	0.974359
6	alexnet	nose	0.952381	1	0.97561
6	alexnet	oral	0.952381	1	0.97561
6	alexnet	orbit-lower	0.9	0.9	0.9
6	alexnet	orbit-upper	0.9	0.9	0.9
6	alexnet	posterior-cheek	0.869565	1	0.930233
7	alexnet	anterior forehead	1	0.8	0.888889
7	alexnet	forehead	1	0.95	0.974359
7	alexnet	laterak nose	1	1	1
7	alexnet	mental	1	0.95	0.974359
7	alexnet	nose	1	1	1
7	alexnet	oral	0.8	1	0.888889
7	alexnet	orbit-lower	0.909091	1	0.952381
7	alexnet	orbit-upper	0.947368	0.9	0.923077
7	alexnet	posterior-cheek	0.95	0.95	0.95
8	alexnet	anterior forehead	0.888889	0.8	0.842105
8	alexnet	forehead	1	0.95	0.974359
8	alexnet	laterak nose	1	0.95	0.974359
8	alexnet	mental	1	0.8	0.888889
8	alexnet	nose	1	1	1
8	alexnet	oral	0.689655	1	0.816327
8	alexnet	orbit-lower	0.888889	0.8	0.842105
8	alexnet	orbit-upper	0.818182	0.9	0.857143
8	alexnet	posterior-cheek	0.947368	0.9	0.923077
9	alexnet	anterior forehead	0.9	0.9	0.9
9	alexnet	forehead	1	0.95	0.974359
9	alexnet	laterak nose	1	0.95	0.974359
9	alexnet	mental	0.95	0.95	0.95
9	alexnet	nose	0.952381	1	0.97561
9	alexnet	oral	0.909091	1	0.952381
9	alexnet	orbit-lower	0.9	0.9	0.9
9	alexnet	orbit-upper	0.894737	0.85	0.871795
9	alexnet	posterior-cheek	0.95	0.95	0.95
10	alexnet	anterior forehead	0.894737	0.85	0.871795
10	alexnet	forehead	1	0.95	0.974359
10	alexnet	laterak nose	1	0.95	0.974359
10	alexnet	mental	0.95	0.95	0.95
10	alexnet	nose	0.952381	1	0.97561
10	alexnet	oral	0.869565	1	0.930233
10	alexnet	orbit-lower	0.9	0.9	0.9
10	alexnet	orbit-upper	0.944444	0.85	0.894737
10	alexnet	posterior-cheek	0.952381	1	0.97561
1	densenet201	anterior forehead	0.904762	0.95	0.926829
1	densenet201	forehead	1	0.85	0.918919
1	densenet201	laterak nose	1	1	1
1	densenet201	mental	0.863636	0.95	0.904762
1	densenet201	nose	1	1	1
1	densenet201	oral	1	0.95	0.974359
1	densenet201	orbit-lower	0.9	0.9	0.9
1	densenet201	orbit-upper	0.85	0.85	0.85
1	densenet201	posterior-cheek	0.952381	1	0.97561
2	densenet201	anterior forehead	0.95	0.95	0.95
2	densenet201	forehead	0.947368	0.9	0.923077
2	densenet201	laterak nose	1	1	1
2	densenet201	mental	0.904762	0.95	0.926829
2	densenet201	nose	1	1	1
2	densenet201	oral	1	0.95	0.974359
2	densenet201	orbit-lower	1	0.9	0.947368
2	densenet201	orbit-upper	0.818182	0.9	0.857143
2	densenet201	posterior-cheek	0.952381	1	0.97561
3	densenet201	anterior forehead	0.947368	0.9	0.923077
3	densenet201	forehead	1	0.8	0.888889
3	densenet201	laterak nose	1	1	1
3	densenet201	mental	0.863636	0.95	0.904762
3	densenet201	nose	0.952381	1	0.97561
3	densenet201	oral	0.95	0.95	0.95
3	densenet201	orbit-lower	1	0.85	0.918919
3	densenet201	orbit-upper	0.782609	0.9	0.837209
3	densenet201	posterior-cheek	0.909091	1	0.952381
4	densenet201	anterior forehead	0.904762	0.95	0.926829
4	densenet201	forehead	1	0.95	0.974359
4	densenet201	laterak nose	1	1	1
4	densenet201	mental	0.904762	0.95	0.926829
4	densenet201	nose	1	1	1
4	densenet201	oral	1	0.95	0.974359
4	densenet201	orbit-lower	0.947368	0.9	0.923077
4	densenet201	orbit-upper	0.9	0.9	0.9
4	densenet201	posterior-cheek	0.952381	1	0.97561
5	densenet201	anterior forehead	0.95	0.95	0.95
5	densenet201	forehead	1	0.95	0.974359
5	densenet201	laterak nose	1	1	1
5	densenet201	mental	0.947368	0.9	0.923077
5	densenet201	nose	1	1	1
5	densenet201	oral	1	1	1
5	densenet201	orbit-lower	1	0.9	0.947368
5	densenet201	orbit-upper	0.782609	0.9	0.837209
5	densenet201	posterior-cheek	0.952381	1	0.97561
6	densenet201	anterior forehead	0.904762	0.95	0.926829
6	densenet201	forehead	1	0.95	0.974359
6	densenet201	laterak nose	1	1	1
6	densenet201	mental	0.863636	0.95	0.904762
6	densenet201	nose	1	1	1
6	densenet201	oral	1	0.95	0.974359
6	densenet201	orbit-lower	0.941176	0.8	0.864865
6	densenet201	orbit-upper	0.857143	0.9	0.878049
6	densenet201	posterior-cheek	0.952381	1	0.97561
7	densenet201	anterior forehead	0.904762	0.95	0.926829
7	densenet201	forehead	1	0.85	0.918919
7	densenet201	laterak nose	1	1	1
7	densenet201	mental	0.863636	0.95	0.904762
7	densenet201	nose	1	1	1
7	densenet201	oral	1	0.95	0.974359
7	densenet201	orbit-lower	0.947368	0.9	0.923077
7	densenet201	orbit-upper	0.857143	0.9	0.878049
7	densenet201	posterior-cheek	0.952381	1	0.97561
8	densenet201	anterior forehead	0.95	0.95	0.95
8	densenet201	forehead	1	0.9	0.947368
8	densenet201	laterak nose	1	1	1
8	densenet201	mental	0.904762	0.95	0.926829
8	densenet201	nose	1	1	1
8	densenet201	oral	0.952381	1	0.97561
8	densenet201	orbit-lower	1	0.8	0.888889
8	densenet201	orbit-upper	0.782609	0.9	0.837209
8	densenet201	posterior-cheek	0.952381	1	0.97561
9	densenet201	anterior forehead	0.909091	1	0.952381
9	densenet201	forehead	1	0.9	0.947368
9	densenet201	laterak nose	1	1	1
9	densenet201	mental	0.904762	0.95	0.926829
9	densenet201	nose	1	1	1
9	densenet201	oral	0.95	0.95	0.95
9	densenet201	orbit-lower	1	0.95	0.974359
9	densenet201	orbit-upper	0.9	0.9	0.9
9	densenet201	posterior-cheek	1	1	1
10	densenet201	anterior forehead	0.944444	0.85	0.894737
10	densenet201	forehead	1	0.85	0.918919
10	densenet201	laterak nose	1	1	1
10	densenet201	mental	0.863636	0.95	0.904762
10	densenet201	nose	1	1	1
10	densenet201	oral	0.869565	1	0.930233
10	densenet201	orbit-lower	0.941176	0.8	0.864865
10	densenet201	orbit-upper	0.857143	0.9	0.878049
10	densenet201	posterior-cheek	0.909091	1	0.952381
1	googlenet	anterior forehead	0.933333	0.7	0.8
1	googlenet	forehead	1	0.9	0.947368
1	googlenet	laterak nose	1	1	1
1	googlenet	mental	0.95	0.95	0.95
1	googlenet	nose	1	1	1
1	googlenet	oral	0.769231	1	0.869565
1	googlenet	orbit-lower	0.8	1	0.888889
1	googlenet	orbit-upper	1	0.7	0.823529
1	googlenet	posterior-cheek	0.909091	1	0.952381
2	googlenet	anterior forehead	1	0.7	0.823529
2	googlenet	forehead	1	0.85	0.918919
2	googlenet	laterak nose	1	1	1
2	googlenet	mental	0.95	0.95	0.95
2	googlenet	nose	1	1	1
2	googlenet	oral	0.8	1	0.888889
2	googlenet	orbit-lower	0.904762	0.95	0.926829
2	googlenet	orbit-upper	0.904762	0.95	0.926829
2	googlenet	posterior-cheek	0.909091	1	0.952381
3	googlenet	anterior forehead	1	0.75	0.857143
3	googlenet	forehead	0.863636	0.95	0.904762
3	googlenet	laterak nose	1	1	1
3	googlenet	mental	1	0.95	0.974359
3	googlenet	nose	1	1	1
3	googlenet	oral	0.769231	1	0.869565
3	googlenet	orbit-lower	0.947368	0.9	0.923077
3	googlenet	orbit-upper	0.947368	0.9	0.923077
3	googlenet	posterior-cheek	0.9	0.9	0.9
4	googlenet	anterior forehead	0.882353	0.75	0.810811
4	googlenet	forehead	1	0.9	0.947368
4	googlenet	laterak nose	1	1	1
4	googlenet	mental	0.952381	1	0.97561
4	googlenet	nose	1	1	1
4	googlenet	oral	0.769231	1	0.869565
4	googlenet	orbit-lower	1	0.85	0.918919
4	googlenet	orbit-upper	0.9	0.9	0.9
4	googlenet	posterior-cheek	0.904762	0.95	0.926829
5	googlenet	anterior forehead	0.85	0.85	0.85
5	googlenet	forehead	1	0.8	0.888889
5	googlenet	laterak nose	1	0.95	0.974359
5	googlenet	mental	0.909091	1	0.952381
5	googlenet	nose	1	1	1
5	googlenet	oral	0.833333	1	0.909091
5	googlenet	orbit-lower	0.863636	0.95	0.904762
5	googlenet	orbit-upper	0.888889	0.8	0.842105
5	googlenet	posterior-cheek	0.947368	0.9	0.923077
6	googlenet	anterior forehead	0.888889	0.8	0.842105
6	googlenet	forehead	1	1	1
6	googlenet	laterak nose	1	1	1
6	googlenet	mental	0.952381	1	0.97561
6	googlenet	nose	1	1	1
6	googlenet	oral	0.869565	1	0.930233
6	googlenet	orbit-lower	1	0.8	0.888889
6	googlenet	orbit-upper	0.857143	0.9	0.878049
6	googlenet	posterior-cheek	0.904762	0.95	0.926829
7	googlenet	anterior forehead	0.842105	0.8	0.820513
7	googlenet	forehead	0.95	0.95	0.95
7	googlenet	laterak nose	1	0.95	0.974359
7	googlenet	mental	1	1	1
7	googlenet	nose	0.909091	1	0.952381
7	googlenet	oral	0.857143	0.9	0.878049
7	googlenet	orbit-lower	1	0.95	0.974359
7	googlenet	orbit-upper	0.944444	0.85	0.894737
7	googlenet	posterior-cheek	0.909091	1	0.952381
8	googlenet	anterior forehead	0.888889	0.8	0.842105
8	googlenet	forehead	1	0.95	0.974359
8	googlenet	laterak nose	1	1	1
8	googlenet	mental	1	1	1
8	googlenet	nose	1	1	1
8	googlenet	oral	0.869565	1	0.930233
8	googlenet	orbit-lower	1	0.9	0.947368
8	googlenet	orbit-upper	0.857143	0.9	0.878049
8	googlenet	posterior-cheek	0.904762	0.95	0.926829
9	googlenet	anterior forehead	0.882353	0.75	0.810811
9	googlenet	forehead	1	0.95	0.974359
9	googlenet	laterak nose	1	1	1
9	googlenet	mental	0.833333	1	0.909091
9	googlenet	nose	0.952381	1	0.97561
9	googlenet	oral	0.863636	0.95	0.904762
9	googlenet	orbit-lower	1	0.9	0.947368
9	googlenet	orbit-upper	0.944444	0.85	0.894737
9	googlenet	posterior-cheek	0.904762	0.95	0.926829
10	googlenet	anterior forehead	0.761905	0.8	0.780488
10	googlenet	forehead	1	0.95	0.974359
10	googlenet	laterak nose	1	0.95	0.974359
10	googlenet	mental	1	1	1
10	googlenet	nose	1	1	1
10	googlenet	oral	0.863636	0.95	0.904762
10	googlenet	orbit-lower	1	0.95	0.974359
10	googlenet	orbit-upper	0.947368	0.9	0.923077
10	googlenet	posterior-cheek	0.904762	0.95	0.926829
1	inceptionresnet	anterior forehead	0.894737	0.85	0.871795
1	inceptionresnet	forehead	0.947368	0.9	0.923077
1	inceptionresnet	laterak nose	1	0.95	0.974359
1	inceptionresnet	mental	0.95	0.95	0.95
1	inceptionresnet	nose	1	1	1
1	inceptionresnet	oral	0.909091	1	0.952381
1	inceptionresnet	orbit-lower	0.857143	0.9	0.878049
1	inceptionresnet	orbit-upper	0.894737	0.85	0.871795
1	inceptionresnet	posterior-cheek	0.952381	1	0.97561
2	inceptionresnet	anterior forehead	1	0.75	0.857143
2	inceptionresnet	forehead	1	0.95	0.974359
2	inceptionresnet	laterak nose	1	1	1
2	inceptionresnet	mental	0.95	0.95	0.95
2	inceptionresnet	nose	1	1	1
2	inceptionresnet	oral	0.833333	1	0.909091
2	inceptionresnet	orbit-lower	0.818182	0.9	0.857143
2	inceptionresnet	orbit-upper	0.947368	0.9	0.923077
2	inceptionresnet	posterior-cheek	0.952381	1	0.97561
3	inceptionresnet	anterior forehead	1	0.75	0.857143
3	inceptionresnet	forehead	1	0.8	0.888889
3	inceptionresnet	laterak nose	1	1	1
3	inceptionresnet	mental	1	0.95	0.974359
3	inceptionresnet	nose	1	1	1
3	inceptionresnet	oral	0.833333	1	0.909091
3	inceptionresnet	orbit-lower	0.894737	0.85	0.871795
3	inceptionresnet	orbit-upper	0.782609	0.9	0.837209
3	inceptionresnet	posterior-cheek	0.833333	1	0.909091
4	inceptionresnet	anterior forehead	1	0.85	0.918919
4	inceptionresnet	forehead	0.947368	0.9	0.923077
4	inceptionresnet	laterak nose	1	1	1
4	inceptionresnet	mental	0.95	0.95	0.95
4	inceptionresnet	nose	1	1	1
4	inceptionresnet	oral	0.909091	1	0.952381
4	inceptionresnet	orbit-lower	0.947368	0.9	0.923077
4	inceptionresnet	orbit-upper	0.863636	0.95	0.904762
4	inceptionresnet	posterior-cheek	0.952381	1	0.97561
5	inceptionresnet	anterior forehead	1	0.8	0.888889
5	inceptionresnet	forehead	1	0.9	0.947368
5	inceptionresnet	laterak nose	1	1	1
5	inceptionresnet	mental	1	0.95	0.974359
5	inceptionresnet	nose	1	1	1
5	inceptionresnet	oral	0.869565	1	0.930233
5	inceptionresnet	orbit-lower	0.826087	0.95	0.883721
5	inceptionresnet	orbit-upper	0.888889	0.8	0.842105
5	inceptionresnet	posterior-cheek	0.869565	1	0.930233
6	inceptionresnet	anterior forehead	0.9375	0.75	0.833333
6	inceptionresnet	forehead	0.941176	0.8	0.864865
6	inceptionresnet	laterak nose	1	1	1
6	inceptionresnet	mental	1	0.95	0.974359
6	inceptionresnet	nose	1	1	1
6	inceptionresnet	oral	0.833333	1	0.909091
6	inceptionresnet	orbit-lower	0.894737	0.85	0.871795
6	inceptionresnet	orbit-upper	0.772727	0.85	0.809524
6	inceptionresnet	posterior-cheek	0.869565	1	0.930233
7	inceptionresnet	anterior forehead	0.888889	0.8	0.842105
7	inceptionresnet	forehead	0.95	0.95	0.95
7	inceptionresnet	laterak nose	1	0.95	0.974359
7	inceptionresnet	mental	0.95	0.95	0.95
7	inceptionresnet	nose	1	1	1
7	inceptionresnet	oral	0.869565	1	0.930233
7	inceptionresnet	orbit-lower	0.894737	0.85	0.871795
7	inceptionresnet	orbit-upper	0.85	0.85	0.85
7	inceptionresnet	posterior-cheek	0.952381	1	0.97561
8	inceptionresnet	anterior forehead	0.894737	0.85	0.871795
8	inceptionresnet	forehead	1	0.8	0.888889
8	inceptionresnet	laterak nose	1	1	1
8	inceptionresnet	mental	0.95	0.95	0.95
8	inceptionresnet	nose	1	1	1
8	inceptionresnet	oral	0.909091	1	0.952381
8	inceptionresnet	orbit-lower	0.857143	0.9	0.878049
8	inceptionresnet	orbit-upper	0.809524	0.85	0.829268
8	inceptionresnet	posterior-cheek	0.952381	1	0.97561
9	inceptionresnet	anterior forehead	1	0.8	0.888889
9	inceptionresnet	forehead	0.947368	0.9	0.923077
9	inceptionresnet	laterak nose	1	1	1
9	inceptionresnet	mental	1	0.95	0.974359
9	inceptionresnet	nose	1	1	1
9	inceptionresnet	oral	0.833333	1	0.909091
9	inceptionresnet	orbit-lower	0.863636	0.95	0.904762
9	inceptionresnet	orbit-upper	0.95	0.95	0.95
9	inceptionresnet	posterior-cheek	1	1	1
10	inceptionresnet	anterior forehead	0.944444	0.85	0.894737
10	inceptionresnet	forehead	0.904762	0.95	0.926829
10	inceptionresnet	laterak nose	1	1	1
10	inceptionresnet	mental	0.95	0.95	0.95
10	inceptionresnet	nose	1	1	1
10	inceptionresnet	oral	0.869565	1	0.930233
10	inceptionresnet	orbit-lower	0.947368	0.9	0.923077
10	inceptionresnet	orbit-upper	0.9	0.9	0.9
10	inceptionresnet	posterior-cheek	1	0.95	0.974359
1	inceptionv3	anterior forehead	1	0.8	0.888889
1	inceptionv3	forehead	0.952381	1	0.97561
1	inceptionv3	laterak nose	1	1	1
1	inceptionv3	mental	0.904762	0.95	0.926829
1	inceptionv3	nose	1	1	1
1	inceptionv3	oral	0.833333	1	0.909091
1	inceptionv3	orbit-lower	0.947368	0.9	0.923077
1	inceptionv3	orbit-upper	0.947368	0.9	0.923077
1	inceptionv3	posterior-cheek	1	1	1
2	inceptionv3	anterior forehead	0.894737	0.85	0.871795
2	inceptionv3	forehead	0.869565	1	0.930233
2	inceptionv3	laterak nose	1	1	1
2	inceptionv3	mental	0.9	0.9	0.9
2	inceptionv3	nose	1	1	1
2	inceptionv3	oral	0.909091	1	0.952381
2	inceptionv3	orbit-lower	1	0.75	0.857143
2	inceptionv3	orbit-upper	0.857143	0.9	0.878049
2	inceptionv3	posterior-cheek	1	1	1
3	inceptionv3	anterior forehead	0.894737	0.85	0.871795
3	inceptionv3	forehead	0.952381	1	0.97561
3	inceptionv3	laterak nose	1	1	1
3	inceptionv3	mental	0.857143	0.9	0.878049
3	inceptionv3	nose	1	1	1
3	inceptionv3	oral	0.952381	1	0.97561
3	inceptionv3	orbit-lower	0.941176	0.8	0.864865
3	inceptionv3	orbit-upper	0.9	0.9	0.9
3	inceptionv3	posterior-cheek	0.952381	1	0.97561
4	inceptionv3	anterior forehead	0.857143	0.9	0.878049
4	inceptionv3	forehead	1	1	1
4	inceptionv3	laterak nose	1	1	1
4	inceptionv3	mental	0.9	0.9	0.9
4	inceptionv3	nose	0.952381	1	0.97561
4	inceptionv3	oral	0.952381	1	0.97561
4	inceptionv3	orbit-lower	0.9375	0.75	0.833333
4	inceptionv3	orbit-upper	0.809524	0.85	0.829268
4	inceptionv3	posterior-cheek	0.95	0.95	0.95
5	inceptionv3	anterior forehead	0.857143	0.9	0.878049
5	inceptionv3	forehead	0.952381	1	0.97561
5	inceptionv3	laterak nose	1	1	1
5	inceptionv3	mental	0.9	0.9	0.9
5	inceptionv3	nose	0.952381	1	0.97561
5	inceptionv3	oral	0.909091	1	0.952381
5	inceptionv3	orbit-lower	1	0.75	0.857143
5	inceptionv3	orbit-upper	0.857143	0.9	0.878049
5	inceptionv3	posterior-cheek	1	0.95	0.974359
6	inceptionv3	anterior forehead	0.947368	0.9	0.923077
6	inceptionv3	forehead	0.952381	1	0.97561
6	inceptionv3	laterak nose	1	1	1
6	inceptionv3	mental	0.9	0.9	0.9
6	inceptionv3	nose	1	1	1
6	inceptionv3	oral	0.909091	1	0.952381
6	inceptionv3	orbit-lower	1	0.75	0.857143
6	inceptionv3	orbit-upper	0.782609	0.9	0.837209
6	inceptionv3	posterior-cheek	1	1	1
7	inceptionv3	anterior forehead	0.894737	0.85	0.871795
7	inceptionv3	forehead	0.952381	1	0.97561
7	inceptionv3	laterak nose	1	1	1
7	inceptionv3	mental	0.944444	0.85	0.894737
7	inceptionv3	nose	0.952381	1	0.97561
7	inceptionv3	oral	0.833333	1	0.909091
7	inceptionv3	orbit-lower	1	0.95	0.974359
7	inceptionv3	orbit-upper	1	0.9	0.947368
7	inceptionv3	posterior-cheek	1	1	1
8	inceptionv3	anterior forehead	1	0.85	0.918919
8	inceptionv3	forehead	0.952381	1	0.97561
8	inceptionv3	laterak nose	1	1	1
8	inceptionv3	mental	0.869565	1	0.930233
8	inceptionv3	nose	1	1	1
8	inceptionv3	oral	0.952381	1	0.97561
8	inceptionv3	orbit-lower	0.9375	0.75	0.833333
8	inceptionv3	orbit-upper	0.809524	0.85	0.829268
8	inceptionv3	posterior-cheek	0.952381	1	0.97561
9	inceptionv3	anterior forehead	0.941176	0.8	0.864865
9	inceptionv3	forehead	0.95	0.95	0.95
9	inceptionv3	laterak nose	1	1	1
9	inceptionv3	mental	0.9	0.9	0.9
9	inceptionv3	nose	1	1	1
9	inceptionv3	oral	0.869565	1	0.930233
9	inceptionv3	orbit-lower	1	0.75	0.857143
9	inceptionv3	orbit-upper	0.75	0.9	0.818182
9	inceptionv3	posterior-cheek	0.952381	1	0.97561
10	inceptionv3	anterior forehead	0.85	0.85	0.85
10	inceptionv3	forehead	0.909091	1	0.952381
10	inceptionv3	laterak nose	1	1	1
10	inceptionv3	mental	0.9	0.9	0.9
10	inceptionv3	nose	1	1	1
10	inceptionv3	oral	0.909091	1	0.952381
10	inceptionv3	orbit-lower	0.9375	0.75	0.833333
10	inceptionv3	orbit-upper	0.809524	0.85	0.829268
10	inceptionv3	posterior-cheek	1	0.95	0.974359
1	mobilenetv2	anterior forehead	0.894737	0.85	0.871795
1	mobilenetv2	forehead	1	0.95	0.974359
1	mobilenetv2	laterak nose	1	0.95	0.974359
1	mobilenetv2	mental	0.947368	0.9	0.923077
1	mobilenetv2	nose	1	1	1
1	mobilenetv2	oral	0.869565	1	0.930233
1	mobilenetv2	orbit-lower	0.904762	0.95	0.926829
1	mobilenetv2	orbit-upper	0.894737	0.85	0.871795
1	mobilenetv2	posterior-cheek	0.952381	1	0.97561
2	mobilenetv2	anterior forehead	0.909091	1	0.952381
2	mobilenetv2	forehead	1	0.95	0.974359
2	mobilenetv2	laterak nose	1	1	1
2	mobilenetv2	mental	0.909091	1	0.952381
2	mobilenetv2	nose	1	1	1
2	mobilenetv2	oral	1	1	1
2	mobilenetv2	orbit-lower	0.947368	0.9	0.923077
2	mobilenetv2	orbit-upper	0.894737	0.85	0.871795
2	mobilenetv2	posterior-cheek	1	0.95	0.974359
3	mobilenetv2	anterior forehead	0.944444	0.85	0.894737
3	mobilenetv2	forehead	1	0.9	0.947368
3	mobilenetv2	laterak nose	1	1	1
3	mobilenetv2	mental	0.863636	0.95	0.904762
3	mobilenetv2	nose	1	1	1
3	mobilenetv2	oral	0.863636	0.95	0.904762
3	mobilenetv2	orbit-lower	0.947368	0.9	0.923077
3	mobilenetv2	orbit-upper	0.857143	0.9	0.878049
3	mobilenetv2	posterior-cheek	1	1	1
4	mobilenetv2	anterior forehead	1	0.7	0.823529
4	mobilenetv2	forehead	0.952381	1	0.97561
4	mobilenetv2	laterak nose	1	1	1
4	mobilenetv2	mental	0.95	0.95	0.95
4	mobilenetv2	nose	1	1	1
4	mobilenetv2	oral	0.869565	1	0.930233
4	mobilenetv2	orbit-lower	0.95	0.95	0.95
4	mobilenetv2	orbit-upper	0.947368	0.9	0.923077
4	mobilenetv2	posterior-cheek	0.869565	1	0.930233
5	mobilenetv2	anterior forehead	1	0.85	0.918919
5	mobilenetv2	forehead	0.95	0.95	0.95
5	mobilenetv2	laterak nose	1	1	1
5	mobilenetv2	mental	0.95	0.95	0.95
5	mobilenetv2	nose	1	1	1
5	mobilenetv2	oral	0.863636	0.95	0.904762
5	mobilenetv2	orbit-lower	0.818182	0.9	0.857143
5	mobilenetv2	orbit-upper	0.944444	0.85	0.894737
5	mobilenetv2	posterior-cheek	0.952381	1	0.97561
6	mobilenetv2	anterior forehead	1	0.9	0.947368
6	mobilenetv2	forehead	0.952381	1	0.97561
6	mobilenetv2	laterak nose	1	1	1
6	mobilenetv2	mental	0.95	0.95	0.95
6	mobilenetv2	nose	1	1	1
6	mobilenetv2	oral	0.909091	1	0.952381
6	mobilenetv2	orbit-lower	1	0.9	0.947368
6	mobilenetv2	orbit-upper	0.9	0.9	0.9
6	mobilenetv2	posterior-cheek	0.952381	1	0.97561
7	mobilenetv2	anterior forehead	0.947368	0.9	0.923077
7	mobilenetv2	forehead	0.952381	1	0.97561
7	mobilenetv2	laterak nose	1	0.95	0.974359
7	mobilenetv2	mental	0.909091	1	0.952381
7	mobilenetv2	nose	1	1	1
7	mobilenetv2	oral	0.95	0.95	0.95
7	mobilenetv2	orbit-lower	0.857143	0.9	0.878049
7	mobilenetv2	orbit-upper	1	0.85	0.918919
7	mobilenetv2	posterior-cheek	0.952381	1	0.97561
8	mobilenetv2	anterior forehead	0.947368	0.9	0.923077
8	mobilenetv2	forehead	1	1	1
8	mobilenetv2	laterak nose	1	1	1
8	mobilenetv2	mental	0.904762	0.95	0.926829
8	mobilenetv2	nose	1	1	1
8	mobilenetv2	oral	0.95	0.95	0.95
8	mobilenetv2	orbit-lower	0.9	0.9	0.9
8	mobilenetv2	orbit-upper	0.9	0.9	0.9
8	mobilenetv2	posterior-cheek	1	1	1
9	mobilenetv2	anterior forehead	1	0.85	0.918919
9	mobilenetv2	forehead	1	0.95	0.974359
9	mobilenetv2	laterak nose	1	1	1
9	mobilenetv2	mental	0.863636	0.95	0.904762
9	mobilenetv2	nose	1	1	1
9	mobilenetv2	oral	0.909091	1	0.952381
9	mobilenetv2	orbit-lower	0.9	0.9	0.9
9	mobilenetv2	orbit-upper	0.944444	0.85	0.894737
9	mobilenetv2	posterior-cheek	0.909091	1	0.952381
10	mobilenetv2	anterior forehead	0.947368	0.9	0.923077
10	mobilenetv2	forehead	0.952381	1	0.97561
10	mobilenetv2	laterak nose	1	1	1
10	mobilenetv2	mental	0.904762	0.95	0.926829
10	mobilenetv2	nose	1	1	1
10	mobilenetv2	oral	0.952381	1	0.97561
10	mobilenetv2	orbit-lower	0.894737	0.85	0.871795
10	mobilenetv2	orbit-upper	0.944444	0.85	0.894737
10	mobilenetv2	posterior-cheek	0.952381	1	0.97561
1	nasnetmobile	anterior forehead	1	0.65	0.787879
1	nasnetmobile	forehead	0.761905	0.8	0.780488
1	nasnetmobile	laterak nose	1	0.95	0.974359
1	nasnetmobile	mental	1	0.9	0.947368
1	nasnetmobile	nose	1	0.95	0.974359
1	nasnetmobile	oral	0.740741	1	0.851064
1	nasnetmobile	orbit-lower	0.894737	0.85	0.871795
1	nasnetmobile	orbit-upper	0.761905	0.8	0.780488
1	nasnetmobile	posterior-cheek	0.826087	0.95	0.883721
2	nasnetmobile	anterior forehead	1	0.65	0.787879
2	nasnetmobile	forehead	0.818182	0.9	0.857143
2	nasnetmobile	laterak nose	1	1	1
2	nasnetmobile	mental	0.95	0.95	0.95
2	nasnetmobile	nose	1	1	1
2	nasnetmobile	oral	0.869565	1	0.930233
2	nasnetmobile	orbit-lower	0.894737	0.85	0.871795
2	nasnetmobile	orbit-upper	0.809524	0.85	0.829268
2	nasnetmobile	posterior-cheek	0.863636	0.95	0.904762
3	nasnetmobile	anterior forehead	1	0.75	0.857143
3	nasnetmobile	forehead	0.863636	0.95	0.904762
3	nasnetmobile	laterak nose	1	1	1
3	nasnetmobile	mental	1	0.9	0.947368
3	nasnetmobile	nose	1	1	1
3	nasnetmobile	oral	0.769231	1	0.869565
3	nasnetmobile	orbit-lower	0.842105	0.8	0.820513
3	nasnetmobile	orbit-upper	0.85	0.85	0.85
3	nasnetmobile	posterior-cheek	0.95	0.95	0.95
4	nasnetmobile	anterior forehead	1	0.8	0.888889
4	nasnetmobile	forehead	0.888889	0.8	0.842105
4	nasnetmobile	laterak nose	1	1	1
4	nasnetmobile	mental	0.952381	1	0.97561
4	nasnetmobile	nose	1	0.95	0.974359
4	nasnetmobile	oral	0.769231	1	0.869565
4	nasnetmobile	orbit-lower	1	0.8	0.888889
4	nasnetmobile	orbit-upper	0.782609	0.9	0.837209
4	nasnetmobile	posterior-cheek	0.904762	0.95	0.926829
5	nasnetmobile	anterior forehead	1	0.8	0.888889
5	nasnetmobile	forehead	0.9	0.9	0.9
5	nasnetmobile	laterak nose	1	0.95	0.974359
5	nasnetmobile	mental	1	0.9	0.947368
5	nasnetmobile	nose	0.95	0.95	0.95
5	nasnetmobile	oral	0.76	0.95	0.844444
5	nasnetmobile	orbit-lower	0.888889	0.8	0.842105
5	nasnetmobile	orbit-upper	0.73913	0.85	0.790698
5	nasnetmobile	posterior-cheek	0.952381	1	0.97561
6	nasnetmobile	anterior forehead	1	0.65	0.787879
6	nasnetmobile	forehead	0.85	0.85	0.85
6	nasnetmobile	laterak nose	1	1	1
6	nasnetmobile	mental	1	0.9	0.947368
6	nasnetmobile	nose	1	1	1
6	nasnetmobile	oral	0.769231	1	0.869565
6	nasnetmobile	orbit-lower	0.944444	0.85	0.894737
6	nasnetmobile	orbit-upper	0.809524	0.85	0.829268
6	nasnetmobile	posterior-cheek	0.833333	1	0.909091
7	nasnetmobile	anterior forehead	1	0.7	0.823529
7	nasnetmobile	forehead	0.894737	0.85	0.871795
7	nasnetmobile	laterak nose	1	1	1
7	nasnetmobile	mental	1	0.9	0.947368
7	nasnetmobile	nose	1	1	1
7	nasnetmobile	oral	0.769231	1	0.869565
7	nasnetmobile	orbit-lower	1	0.9	0.947368
7	nasnetmobile	orbit-upper	0.818182	0.9	0.857143
7	nasnetmobile	posterior-cheek	0.826087	0.95	0.883721
8	nasnetmobile	anterior forehead	0.941176	0.8	0.864865
8	nasnetmobile	forehead	0.894737	0.85	0.871795
8	nasnetmobile	laterak nose	1	1	1
8	nasnetmobile	mental	0.947368	0.9	0.923077
8	nasnetmobile	nose	1	1	1
8	nasnetmobile	oral	0.8	1	0.888889
8	nasnetmobile	orbit-lower	0.894737	0.85	0.871795
8	nasnetmobile	orbit-upper	0.809524	0.85	0.829268
8	nasnetmobile	posterior-cheek	0.9	0.9	0.9
9	nasnetmobile	anterior forehead	0.882353	0.75	0.810811
9	nasnetmobile	forehead	0.904762	0.95	0.926829
9	nasnetmobile	laterak nose	1	1	1
9	nasnetmobile	mental	0.947368	0.9	0.923077
9	nasnetmobile	nose	1	1	1
9	nasnetmobile	oral	0.833333	1	0.909091
9	nasnetmobile	orbit-lower	0.888889	0.8	0.842105
9	nasnetmobile	orbit-upper	0.8	0.8	0.8
9	nasnetmobile	posterior-cheek	0.904762	0.95	0.926829
10	nasnetmobile	anterior forehead	1	0.75	0.857143
10	nasnetmobile	forehead	0.9	0.9	0.9
10	nasnetmobile	laterak nose	1	1	1
10	nasnetmobile	mental	1	0.95	0.974359
10	nasnetmobile	nose	1	1	1
10	nasnetmobile	oral	0.869565	1	0.930233
10	nasnetmobile	orbit-lower	0.941176	0.8	0.864865
10	nasnetmobile	orbit-upper	0.75	0.9	0.818182
10	nasnetmobile	posterior-cheek	0.909091	1	0.952381
1	resnet18	anterior forehead	0.888889	0.8	0.842105
1	resnet18	forehead	1	0.85	0.918919
1	resnet18	laterak nose	1	1	1
1	resnet18	mental	0.826087	0.95	0.883721
1	resnet18	nose	1	1	1
1	resnet18	oral	0.95	0.95	0.95
1	resnet18	orbit-lower	0.947368	0.9	0.923077
1	resnet18	orbit-upper	0.85	0.85	0.85
1	resnet18	posterior-cheek	0.869565	1	0.930233
2	resnet18	anterior forehead	0.95	0.95	0.95
2	resnet18	forehead	0.941176	0.8	0.864865
2	resnet18	laterak nose	1	1	1
2	resnet18	mental	0.95	0.95	0.95
2	resnet18	nose	1	1	1
2	resnet18	oral	1	1	1
2	resnet18	orbit-lower	0.9	0.9	0.9
2	resnet18	orbit-upper	0.782609	0.9	0.837209
2	resnet18	posterior-cheek	0.95	0.95	0.95
3	resnet18	anterior forehead	0.944444	0.85	0.894737
3	resnet18	forehead	1	0.9	0.947368
3	resnet18	laterak nose	1	1	1
3	resnet18	mental	0.95	0.95	0.95
3	resnet18	nose	1	1	1
3	resnet18	oral	0.952381	1	0.97561
3	resnet18	orbit-lower	1	0.85	0.918919
3	resnet18	orbit-upper	0.791667	0.95	0.863636
3	resnet18	posterior-cheek	0.909091	1	0.952381
4	resnet18	anterior forehead	1	0.85	0.918919
4	resnet18	forehead	1	0.9	0.947368
4	resnet18	laterak nose	1	1	1
4	resnet18	mental	0.95	0.95	0.95
4	resnet18	nose	1	1	1
4	resnet18	oral	0.952381	1	0.97561
4	resnet18	orbit-lower	0.944444	0.85	0.894737
4	resnet18	orbit-upper	0.782609	0.9	0.837209
4	resnet18	posterior-cheek	0.869565	1	0.930233
5	resnet18	anterior forehead	0.909091	1	0.952381
5	resnet18	forehead	1	0.9	0.947368
5	resnet18	laterak nose	1	1	1
5	resnet18	mental	0.863636	0.95	0.904762
5	resnet18	nose	1	1	1
5	resnet18	oral	0.952381	1	0.97561
5	resnet18	orbit-lower	1	0.9	0.947368
5	resnet18	orbit-upper	0.894737	0.85	0.871795
5	resnet18	posterior-cheek	1	1	1
6	resnet18	anterior forehead	1	0.65	0.787879
6	resnet18	forehead	0.944444	0.85	0.894737
6	resnet18	laterak nose	1	1	1
6	resnet18	mental	0.95	0.95	0.95
6	resnet18	nose	1	1	1
6	resnet18	oral	0.869565	1	0.930233
6	resnet18	orbit-lower	0.944444	0.85	0.894737
6	resnet18	orbit-upper	0.75	0.9	0.818182
6	resnet18	posterior-cheek	0.833333	1	0.909091
7	resnet18	anterior forehead	0.941176	0.8	0.864865
7	resnet18	forehead	1	0.85	0.918919
7	resnet18	laterak nose	1	1	1
7	resnet18	mental	0.947368	0.9	0.923077
7	resnet18	nose	1	1	1
7	resnet18	oral	0.833333	1	0.909091
7	resnet18	orbit-lower	1	0.85	0.918919
7	resnet18	orbit-upper	0.75	0.9	0.818182
7	resnet18	posterior-cheek	0.909091	1	0.952381
8	resnet18	anterior forehead	0.944444	0.85	0.894737
8	resnet18	forehead	0.947368	0.9	0.923077
8	resnet18	laterak nose	1	1	1
8	resnet18	mental	0.95	0.95	0.95
8	resnet18	nose	1	1	1
8	resnet18	oral	0.952381	1	0.97561
8	resnet18	orbit-lower	1	0.85	0.918919
8	resnet18	orbit-upper	0.818182	0.9	0.857143
8	resnet18	posterior-cheek	0.869565	1	0.930233
9	resnet18	anterior forehead	1	0.8	0.888889
9	resnet18	forehead	0.947368	0.9	0.923077
9	resnet18	laterak nose	1	1	1
9	resnet18	mental	0.95	0.95	0.95
9	resnet18	nose	1	1	1
9	resnet18	oral	0.833333	1	0.909091
9	resnet18	orbit-lower	0.944444	0.85	0.894737
9	resnet18	orbit-upper	0.818182	0.9	0.857143
9	resnet18	posterior-cheek	0.952381	1	0.97561
10	resnet18	anterior forehead	0.882353	0.75	0.810811
10	resnet18	forehead	1	0.95	0.974359
10	resnet18	laterak nose	1	1	1
10	resnet18	mental	0.904762	0.95	0.926829
10	resnet18	nose	1	1	1
10	resnet18	oral	0.909091	1	0.952381
10	resnet18	orbit-lower	0.894737	0.85	0.871795
10	resnet18	orbit-upper	0.789474	0.75	0.769231
10	resnet18	posterior-cheek	0.869565	1	0.930233
1	resnet50	anterior forehead	0.944444	0.85	0.894737
1	resnet50	forehead	1	0.95	0.974359
1	resnet50	laterak nose	1	1	1
1	resnet50	mental	1	0.95	0.974359
1	resnet50	nose	1	1	1
1	resnet50	oral	0.909091	1	0.952381
1	resnet50	orbit-lower	0.909091	1	0.952381
1	resnet50	orbit-upper	0.947368	0.9	0.923077
1	resnet50	posterior-cheek	0.952381	1	0.97561
2	resnet50	anterior forehead	1	0.9	0.947368
2	resnet50	forehead	1	0.9	0.947368
2	resnet50	laterak nose	1	1	1
2	resnet50	mental	1	0.95	0.974359
2	resnet50	nose	0.909091	1	0.952381
2	resnet50	oral	0.909091	1	0.952381
2	resnet50	orbit-lower	1	1	1
2	resnet50	orbit-upper	0.904762	0.95	0.926829
2	resnet50	posterior-cheek	1	1	1
3	resnet50	anterior forehead	0.947368	0.9	0.923077
3	resnet50	forehead	1	0.9	0.947368
3	resnet50	laterak nose	1	1	1
3	resnet50	mental	1	0.95	0.974359
3	resnet50	nose	1	1	1
3	resnet50	oral	0.909091	1	0.952381
3	resnet50	orbit-lower	0.904762	0.95	0.926829
3	resnet50	orbit-upper	0.857143	0.9	0.878049
3	resnet50	posterior-cheek	1	1	1
4	resnet50	anterior forehead	1	0.85	0.918919
4	resnet50	forehead	1	1	1
4	resnet50	laterak nose	1	1	1
4	resnet50	mental	1	0.95	0.974359
4	resnet50	nose	0.952381	1	0.97561
4	resnet50	oral	0.909091	1	0.952381
4	resnet50	orbit-lower	0.909091	1	0.952381
4	resnet50	orbit-upper	1	0.9	0.947368
4	resnet50	posterior-cheek	0.952381	1	0.97561
5	resnet50	anterior forehead	1	0.8	0.888889
5	resnet50	forehead	1	0.95	0.974359
5	resnet50	laterak nose	1	1	1
5	resnet50	mental	1	0.95	0.974359
5	resnet50	nose	0.952381	1	0.97561
5	resnet50	oral	0.869565	1	0.930233
5	resnet50	orbit-lower	1	1	1
5	resnet50	orbit-upper	0.95	0.95	0.95
5	resnet50	posterior-cheek	0.909091	1	0.952381
6	resnet50	anterior forehead	0.941176	0.8	0.864865
6	resnet50	forehead	1	0.95	0.974359
6	resnet50	laterak nose	1	1	1
6	resnet50	mental	1	0.95	0.974359
6	resnet50	nose	1	1	1
6	resnet50	oral	0.909091	1	0.952381
6	resnet50	orbit-lower	0.909091	1	0.952381
6	resnet50	orbit-upper	0.947368	0.9	0.923077
6	resnet50	posterior-cheek	0.909091	1	0.952381
7	resnet50	anterior forehead	0.95	0.95	0.95
7	resnet50	forehead	1	0.9	0.947368
7	resnet50	laterak nose	1	1	1
7	resnet50	mental	1	0.95	0.974359
7	resnet50	nose	0.952381	1	0.97561
7	resnet50	oral	0.952381	1	0.97561
7	resnet50	orbit-lower	1	0.85	0.918919
7	resnet50	orbit-upper	0.791667	0.95	0.863636
7	resnet50	posterior-cheek	1	1	1
8	resnet50	anterior forehead	1	0.85	0.918919
8	resnet50	forehead	0.95	0.95	0.95
8	resnet50	laterak nose	1	1	1
8	resnet50	mental	1	0.95	0.974359
8	resnet50	nose	1	1	1
8	resnet50	oral	0.909091	1	0.952381
8	resnet50	orbit-lower	0.95	0.95	0.95
8	resnet50	orbit-upper	0.904762	0.95	0.926829
8	resnet50	posterior-cheek	0.952381	1	0.97561
9	resnet50	anterior forehead	1	0.9	0.947368
9	resnet50	forehead	1	0.95	0.974359
9	resnet50	laterak nose	1	1	1
9	resnet50	mental	1	0.95	0.974359
9	resnet50	nose	0.952381	1	0.97561
9	resnet50	oral	0.909091	1	0.952381
9	resnet50	orbit-lower	0.952381	1	0.97561
9	resnet50	orbit-upper	0.95	0.95	0.95
9	resnet50	posterior-cheek	1	1	1
10	resnet50	anterior forehead	1	0.85	0.918919
10	resnet50	forehead	1	0.95	0.974359
10	resnet50	laterak nose	1	1	1
10	resnet50	mental	0.95	0.95	0.95
10	resnet50	nose	1	1	1
10	resnet50	oral	0.833333	1	0.909091
10	resnet50	orbit-lower	0.9	0.9	0.9
10	resnet50	orbit-upper	0.9	0.9	0.9
10	resnet50	posterior-cheek	1	1	1
1	resnet101	anterior forehead	1	0.85	0.918919
1	resnet101	forehead	1	1	1
1	resnet101	laterak nose	1	1	1
1	resnet101	mental	1	0.95	0.974359
1	resnet101	nose	1	0.95	0.974359
1	resnet101	oral	0.833333	1	0.909091
1	resnet101	orbit-lower	0.947368	0.9	0.923077
1	resnet101	orbit-upper	0.952381	1	0.97561
1	resnet101	posterior-cheek	0.952381	1	0.97561
2	resnet101	anterior forehead	0.95	0.95	0.95
2	resnet101	forehead	1	0.95	0.974359
2	resnet101	laterak nose	1	1	1
2	resnet101	mental	0.904762	0.95	0.926829
2	resnet101	nose	1	1	1
2	resnet101	oral	1	1	1
2	resnet101	orbit-lower	1	0.75	0.857143
2	resnet101	orbit-upper	0.75	0.9	0.818182
2	resnet101	posterior-cheek	0.952381	1	0.97561
3	resnet101	anterior forehead	0.95	0.95	0.95
3	resnet101	forehead	1	1	1
3	resnet101	laterak nose	1	1	1
3	resnet101	mental	0.95	0.95	0.95
3	resnet101	nose	1	0.95	0.974359
3	resnet101	oral	0.952381	1	0.97561
3	resnet101	orbit-lower	1	0.8	0.888889
3	resnet101	orbit-upper	0.826087	0.95	0.883721
3	resnet101	posterior-cheek	0.952381	1	0.97561
4	resnet101	anterior forehead	0.904762	0.95	0.926829
4	resnet101	forehead	1	0.95	0.974359
4	resnet101	laterak nose	1	1	1
4	resnet101	mental	0.95	0.95	0.95
4	resnet101	nose	1	0.95	0.974359
4	resnet101	oral	0.952381	1	0.97561
4	resnet101	orbit-lower	1	0.75	0.857143
4	resnet101	orbit-upper	0.791667	0.95	0.863636
4	resnet101	posterior-cheek	0.952381	1	0.97561
5	resnet101	anterior forehead	0.9	0.9	0.9
5	resnet101	forehead	1	0.9	0.947368
5	resnet101	laterak nose	1	1	1
5	resnet101	mental	0.95	0.95	0.95
5	resnet101	nose	0.952381	1	0.97561
5	resnet101	oral	0.952381	1	0.97561
5	resnet101	orbit-lower	1	0.6	0.75
5	resnet101	orbit-upper	0.703704	0.95	0.808511
5	resnet101	posterior-cheek	0.952381	1	0.97561
6	resnet101	anterior forehead	0.9	0.9	0.9
6	resnet101	forehead	1	0.95	0.974359
6	resnet101	laterak nose	1	1	1
6	resnet101	mental	0.95	0.95	0.95
6	resnet101	nose	1	1	1
6	resnet101	oral	1	1	1
6	resnet101	orbit-lower	0.941176	0.8	0.864865
6	resnet101	orbit-upper	0.818182	0.9	0.857143
6	resnet101	posterior-cheek	0.909091	1	0.952381
7	resnet101	anterior forehead	0.888889	0.8	0.842105
7	resnet101	forehead	1	0.95	0.974359
7	resnet101	laterak nose	1	1	1
7	resnet101	mental	1	0.9	0.947368
7	resnet101	nose	1	0.95	0.974359
7	resnet101	oral	0.833333	1	0.909091
7	resnet101	orbit-lower	1	0.7	0.823529
7	resnet101	orbit-upper	0.730769	0.95	0.826087
7	resnet101	posterior-cheek	0.909091	1	0.952381
8	resnet101	anterior forehead	0.947368	0.9	0.923077
8	resnet101	forehead	1	1	1
8	resnet101	laterak nose	1	1	1
8	resnet101	mental	0.95	0.95	0.95
8	resnet101	nose	1	1	1
8	resnet101	oral	0.952381	1	0.97561
8	resnet101	orbit-lower	1	0.85	0.918919
8	resnet101	orbit-upper	0.863636	0.95	0.904762
8	resnet101	posterior-cheek	0.952381	1	0.97561
9	resnet101	anterior forehead	0.894737	0.85	0.871795
9	resnet101	forehead	1	1	1
9	resnet101	laterak nose	1	1	1
9	resnet101	mental	0.95	0.95	0.95
9	resnet101	nose	1	0.95	0.974359
9	resnet101	oral	0.909091	1	0.952381
9	resnet101	orbit-lower	1	0.9	0.947368
9	resnet101	orbit-upper	0.9	0.9	0.9
9	resnet101	posterior-cheek	0.909091	1	0.952381
10	resnet101	anterior forehead	0.944444	0.85	0.894737
10	resnet101	forehead	1	1	1
10	resnet101	laterak nose	1	0.95	0.974359
10	resnet101	mental	0.904762	0.95	0.926829
10	resnet101	nose	0.952381	1	0.97561
10	resnet101	oral	0.909091	1	0.952381
10	resnet101	orbit-lower	1	0.8	0.888889
10	resnet101	orbit-upper	0.863636	0.95	0.904762
10	resnet101	posterior-cheek	0.952381	1	0.97561
1	shufflenet	anterior forehead	1	0.8	0.888889
1	shufflenet	forehead	0.944444	0.85	0.894737
1	shufflenet	laterak nose	1	1	1
1	shufflenet	mental	0.863636	0.95	0.904762
1	shufflenet	nose	1	1	1
1	shufflenet	oral	0.904762	0.95	0.926829
1	shufflenet	orbit-lower	0.9	0.9	0.9
1	shufflenet	orbit-upper	0.809524	0.85	0.829268
1	shufflenet	posterior-cheek	0.909091	1	0.952381
2	shufflenet	anterior forehead	0.944444	0.85	0.894737
2	shufflenet	forehead	0.863636	0.95	0.904762
2	shufflenet	laterak nose	1	1	1
2	shufflenet	mental	1	0.9	0.947368
2	shufflenet	nose	1	1	1
2	shufflenet	oral	0.869565	1	0.930233
2	shufflenet	orbit-lower	0.947368	0.9	0.923077
2	shufflenet	orbit-upper	0.85	0.85	0.85
2	shufflenet	posterior-cheek	0.95	0.95	0.95
3	shufflenet	anterior forehead	0.941176	0.8	0.864865
3	shufflenet	forehead	1	0.9	0.947368
3	shufflenet	laterak nose	1	1	1
3	shufflenet	mental	1	0.95	0.974359
3	shufflenet	nose	0.95	0.95	0.95
3	shufflenet	oral	0.869565	1	0.930233
3	shufflenet	orbit-lower	0.944444	0.85	0.894737
3	shufflenet	orbit-upper	0.75	0.9	0.818182
3	shufflenet	posterior-cheek	0.904762	0.95	0.926829
4	shufflenet	anterior forehead	1	0.8	0.888889
4	shufflenet	forehead	1	0.9	0.947368
4	shufflenet	laterak nose	1	1	1
4	shufflenet	mental	0.947368	0.9	0.923077
4	shufflenet	nose	1	1	1
4	shufflenet	oral	0.909091	1	0.952381
4	shufflenet	orbit-lower	0.894737	0.85	0.871795
4	shufflenet	orbit-upper	0.75	0.9	0.818182
4	shufflenet	posterior-cheek	0.909091	1	0.952381
5	shufflenet	anterior forehead	1	0.85	0.918919
5	shufflenet	forehead	1	0.7	0.823529
5	shufflenet	laterak nose	1	1	1
5	shufflenet	mental	0.947368	0.9	0.923077
5	shufflenet	nose	0.952381	1	0.97561
5	shufflenet	oral	0.869565	1	0.930233
5	shufflenet	orbit-lower	0.941176	0.8	0.864865
5	shufflenet	orbit-upper	0.607143	0.85	0.708333
5	shufflenet	posterior-cheek	0.952381	1	0.97561
6	shufflenet	anterior forehead	0.941176	0.8	0.864865
6	shufflenet	forehead	1	0.9	0.947368
6	shufflenet	laterak nose	1	1	1
6	shufflenet	mental	0.904762	0.95	0.926829
6	shufflenet	nose	1	0.95	0.974359
6	shufflenet	oral	0.904762	0.95	0.926829
6	shufflenet	orbit-lower	0.95	0.95	0.95
6	shufflenet	orbit-upper	0.818182	0.9	0.857143
6	shufflenet	posterior-cheek	0.909091	1	0.952381
7	shufflenet	anterior forehead	0.888889	0.8	0.842105
7	shufflenet	forehead	1	0.95	0.974359
7	shufflenet	laterak nose	1	0.95	0.974359
7	shufflenet	mental	0.9	0.9	0.9
7	shufflenet	nose	1	1	1
7	shufflenet	oral	0.863636	0.95	0.904762
7	shufflenet	orbit-lower	0.95	0.95	0.95
7	shufflenet	orbit-upper	0.85	0.85	0.85
7	shufflenet	posterior-cheek	0.863636	0.95	0.904762
8	shufflenet	anterior forehead	0.941176	0.8	0.864865
8	shufflenet	forehead	0.941176	0.8	0.864865
8	shufflenet	laterak nose	1	1	1
8	shufflenet	mental	0.904762	0.95	0.926829
8	shufflenet	nose	0.952381	1	0.97561
8	shufflenet	oral	0.909091	1	0.952381
8	shufflenet	orbit-lower	0.857143	0.9	0.878049
8	shufflenet	orbit-upper	0.809524	0.85	0.829268
8	shufflenet	posterior-cheek	0.9	0.9	0.9
9	shufflenet	anterior forehead	0.941176	0.8	0.864865
9	shufflenet	forehead	0.9	0.9	0.9
9	shufflenet	laterak nose	1	1	1
9	shufflenet	mental	0.95	0.95	0.95
9	shufflenet	nose	1	1	1
9	shufflenet	oral	0.95	0.95	0.95
9	shufflenet	orbit-lower	1	0.8	0.888889
9	shufflenet	orbit-upper	0.730769	0.95	0.826087
9	shufflenet	posterior-cheek	0.857143	0.9	0.878049
10	shufflenet	anterior forehead	0.941176	0.8	0.864865
10	shufflenet	forehead	1	0.85	0.918919
10	shufflenet	laterak nose	1	1	1
10	shufflenet	mental	0.857143	0.9	0.878049
10	shufflenet	nose	0.952381	1	0.97561
10	shufflenet	oral	0.904762	0.95	0.926829
10	shufflenet	orbit-lower	0.85	0.85	0.85
10	shufflenet	orbit-upper	0.772727	0.85	0.809524
10	shufflenet	posterior-cheek	0.904762	0.95	0.926829
1	squeezenet	anterior forehead	0.894737	0.85	0.871795
1	squeezenet	forehead	0.95	0.95	0.95
1	squeezenet	laterak nose	0.952381	1	0.97561
1	squeezenet	mental	1	0.9	0.947368
1	squeezenet	nose	1	1	1
1	squeezenet	oral	0.95	0.95	0.95
1	squeezenet	orbit-lower	0.95	0.95	0.95
1	squeezenet	orbit-upper	0.947368	0.9	0.923077
1	squeezenet	posterior-cheek	0.869565	1	0.930233
2	squeezenet	anterior forehead	0.941176	0.8	0.864865
2	squeezenet	forehead	1	0.8	0.888889
2	squeezenet	laterak nose	1	1	1
2	squeezenet	mental	1	0.95	0.974359
2	squeezenet	nose	1	1	1
2	squeezenet	oral	0.869565	1	0.930233
2	squeezenet	orbit-lower	0.666667	1	0.8
2	squeezenet	orbit-upper	0.928571	0.65	0.764706
2	squeezenet	posterior-cheek	0.952381	1	0.97561
3	squeezenet	anterior forehead	1	0.85	0.918919
3	squeezenet	forehead	1	0.95	0.974359
3	squeezenet	laterak nose	1	1	1
3	squeezenet	mental	1	0.95	0.974359
3	squeezenet	nose	1	1	1
3	squeezenet	oral	0.904762	0.95	0.926829
3	squeezenet	orbit-lower	0.9	0.9	0.9
3	squeezenet	orbit-upper	0.782609	0.9	0.837209
3	squeezenet	posterior-cheek	0.904762	0.95	0.926829
4	squeezenet	anterior forehead	0.941176	0.8	0.864865
4	squeezenet	forehead	1	0.9	0.947368
4	squeezenet	laterak nose	1	1	1
4	squeezenet	mental	0.826087	0.95	0.883721
4	squeezenet	nose	1	1	1
4	squeezenet	oral	0.863636	0.95	0.904762
4	squeezenet	orbit-lower	0.944444	0.85	0.894737
4	squeezenet	orbit-upper	0.857143	0.9	0.878049
4	squeezenet	posterior-cheek	0.952381	1	0.97561
5	squeezenet	anterior forehead	1	0.85	0.918919
5	squeezenet	forehead	1	0.95	0.974359
5	squeezenet	laterak nose	1	1	1
5	squeezenet	mental	0.95	0.95	0.95
5	squeezenet	nose	1	1	1
5	squeezenet	oral	0.833333	1	0.909091
5	squeezenet	orbit-lower	0.9	0.9	0.9
5	squeezenet	orbit-upper	0.85	0.85	0.85
5	squeezenet	posterior-cheek	1	1	1
6	squeezenet	anterior forehead	0.941176	0.8	0.864865
6	squeezenet	forehead	1	0.95	0.974359
6	squeezenet	laterak nose	1	1	1
6	squeezenet	mental	1	0.9	0.947368
6	squeezenet	nose	1	1	1
6	squeezenet	oral	0.863636	0.95	0.904762
6	squeezenet	orbit-lower	0.85	0.85	0.85
6	squeezenet	orbit-upper	0.708333	0.85	0.772727
6	squeezenet	posterior-cheek	0.95	0.95	0.95
7	squeezenet	anterior forehead	0.85	0.85	0.85
7	squeezenet	forehead	0.9	0.9	0.9
7	squeezenet	laterak nose	0.952381	1	0.97561
7	squeezenet	mental	0.826087	0.95	0.883721
7	squeezenet	nose	1	0.95	0.974359
7	squeezenet	oral	0.833333	1	0.909091
7	squeezenet	orbit-lower	1	0.5	0.666667
7	squeezenet	orbit-upper	0.72	0.9	0.8
7	squeezenet	posterior-cheek	1	0.9	0.947368
8	squeezenet	anterior forehead	0.947368	0.9	0.923077
8	squeezenet	forehead	0.95	0.95	0.95
8	squeezenet	laterak nose	1	1	1
8	squeezenet	mental	0.95	0.95	0.95
8	squeezenet	nose	1	1	1
8	squeezenet	oral	1	1	1
8	squeezenet	orbit-lower	0.944444	0.85	0.894737
8	squeezenet	orbit-upper	0.857143	0.9	0.878049
8	squeezenet	posterior-cheek	0.909091	1	0.952381
9	squeezenet	anterior forehead	0.941176	0.8	0.864865
9	squeezenet	forehead	0.952381	1	0.97561
9	squeezenet	laterak nose	1	1	1
9	squeezenet	mental	0.95	0.95	0.95
9	squeezenet	nose	1	1	1
9	squeezenet	oral	0.869565	1	0.930233
9	squeezenet	orbit-lower	0.904762	0.95	0.926829
9	squeezenet	orbit-upper	1	0.85	0.918919
9	squeezenet	posterior-cheek	0.952381	1	0.97561
10	squeezenet	anterior forehead	1	1	1
10	squeezenet	forehead	1	0.9	0.947368
10	squeezenet	laterak nose	1	1	1
10	squeezenet	mental	0.904762	0.95	0.926829
10	squeezenet	nose	0.909091	1	0.952381
10	squeezenet	oral	1	0.95	0.974359
10	squeezenet	orbit-lower	0.904762	0.95	0.926829
10	squeezenet	orbit-upper	0.947368	0.9	0.923077
10	squeezenet	posterior-cheek	1	1	1
1	vgg16	anterior forehead	0.947368	0.9	0.923077
1	vgg16	forehead	1	1	1
1	vgg16	laterak nose	1	1	1
1	vgg16	mental	1	0.9	0.947368
1	vgg16	nose	1	1	1
1	vgg16	oral	0.869565	1	0.930233
1	vgg16	orbit-lower	1	1	1
1	vgg16	orbit-upper	0.95	0.95	0.95
1	vgg16	posterior-cheek	1	1	1
2	vgg16	anterior forehead	0.944444	0.85	0.894737
2	vgg16	forehead	1	1	1
2	vgg16	laterak nose	1	1	1
2	vgg16	mental	1	0.95	0.974359
2	vgg16	nose	1	1	1
2	vgg16	oral	0.909091	1	0.952381
2	vgg16	orbit-lower	1	1	1
2	vgg16	orbit-upper	0.95	0.95	0.95
2	vgg16	posterior-cheek	0.952381	1	0.97561
3	vgg16	anterior forehead	0.947368	0.9	0.923077
3	vgg16	forehead	0.952381	1	0.97561
3	vgg16	laterak nose	1	1	1
3	vgg16	mental	0.952381	1	0.97561
3	vgg16	nose	1	1	1
3	vgg16	oral	0.869565	1	0.930233
3	vgg16	orbit-lower	1	1	1
3	vgg16	orbit-upper	1	0.8	0.888889
3	vgg16	posterior-cheek	1	1	1
4	vgg16	anterior forehead	0.944444	0.85	0.894737
4	vgg16	forehead	1	1	1
4	vgg16	laterak nose	1	1	1
4	vgg16	mental	1	0.95	0.974359
4	vgg16	nose	1	1	1
4	vgg16	oral	0.909091	1	0.952381
4	vgg16	orbit-lower	0.769231	1	0.869565
4	vgg16	orbit-upper	0.933333	0.7	0.8
4	vgg16	posterior-cheek	1	1	1
5	vgg16	anterior forehead	0.947368	0.9	0.923077
5	vgg16	forehead	1	1	1
5	vgg16	laterak nose	1	1	1
5	vgg16	mental	1	0.95	0.974359
5	vgg16	nose	1	1	1
5	vgg16	oral	0.904762	0.95	0.926829
5	vgg16	orbit-lower	0.952381	1	0.97561
5	vgg16	orbit-upper	0.95	0.95	0.95
5	vgg16	posterior-cheek	1	1	1
6	vgg16	anterior forehead	0.947368	0.9	0.923077
6	vgg16	forehead	0.952381	1	0.97561
6	vgg16	laterak nose	1	1	1
6	vgg16	mental	0.95	0.95	0.95
6	vgg16	nose	0.952381	1	0.97561
6	vgg16	oral	0.947368	0.9	0.923077
6	vgg16	orbit-lower	0.952381	1	0.97561
6	vgg16	orbit-upper	0.947368	0.9	0.923077
6	vgg16	posterior-cheek	0.95	0.95	0.95
7	vgg16	anterior forehead	0.9	0.9	0.9
7	vgg16	forehead	1	1	1
7	vgg16	laterak nose	1	1	1
7	vgg16	mental	1	0.9	0.947368
7	vgg16	nose	1	1	1
7	vgg16	oral	0.909091	1	0.952381
7	vgg16	orbit-lower	1	1	1
7	vgg16	orbit-upper	0.95	0.95	0.95
7	vgg16	posterior-cheek	1	1	1
8	vgg16	anterior forehead	1	0.9	0.947368
8	vgg16	forehead	1	1	1
8	vgg16	laterak nose	1	1	1
8	vgg16	mental	1	0.95	0.974359
8	vgg16	nose	1	1	1
8	vgg16	oral	0.952381	1	0.97561
8	vgg16	orbit-lower	0.95	0.95	0.95
8	vgg16	orbit-upper	0.904762	0.95	0.926829
8	vgg16	posterior-cheek	0.952381	1	0.97561
9	vgg16	anterior forehead	1	0.85	0.918919
9	vgg16	forehead	1	1	1
9	vgg16	laterak nose	1	1	1
9	vgg16	mental	1	0.95	0.974359
9	vgg16	nose	1	1	1
9	vgg16	oral	0.869565	1	0.930233
9	vgg16	orbit-lower	1	1	1
9	vgg16	orbit-upper	0.95	0.95	0.95
9	vgg16	posterior-cheek	0.952381	1	0.97561
10	vgg16	anterior forehead	0.95	0.95	0.95
10	vgg16	forehead	1	1	1
10	vgg16	laterak nose	1	0.95	0.974359
10	vgg16	mental	1	0.9	0.947368
10	vgg16	nose	1	1	1
10	vgg16	oral	0.952381	1	0.97561
10	vgg16	orbit-lower	1	0.95	0.974359
10	vgg16	orbit-upper	0.863636	0.95	0.904762
10	vgg16	posterior-cheek	0.952381	1	0.97561
1	xception	anterior forehead	0.85	0.85	0.85
1	xception	forehead	0.95	0.95	0.95
1	xception	laterak nose	1	1	1
1	xception	mental	0.9	0.9	0.9
1	xception	nose	1	0.9	0.947368
1	xception	oral	0.826087	0.95	0.883721
1	xception	orbit-lower	0.826087	0.95	0.883721
1	xception	orbit-upper	0.875	0.7	0.777778
1	xception	posterior-cheek	0.95	0.95	0.95
2	xception	anterior forehead	0.894737	0.85	0.871795
2	xception	forehead	0.95	0.95	0.95
2	xception	laterak nose	1	1	1
2	xception	mental	0.9	0.9	0.9
2	xception	nose	1	0.95	0.974359
2	xception	oral	0.863636	0.95	0.904762
2	xception	orbit-lower	0.826087	0.95	0.883721
2	xception	orbit-upper	0.875	0.7	0.777778
2	xception	posterior-cheek	0.952381	1	0.97561
3	xception	anterior forehead	0.772727	0.85	0.809524
3	xception	forehead	0.909091	1	0.952381
3	xception	laterak nose	1	1	1
3	xception	mental	0.9	0.9	0.9
3	xception	nose	1	0.95	0.974359
3	xception	oral	0.9	0.9	0.9
3	xception	orbit-lower	0.904762	0.95	0.926829
3	xception	orbit-upper	0.882353	0.75	0.810811
3	xception	posterior-cheek	1	0.95	0.974359
4	xception	anterior forehead	0.85	0.85	0.85
4	xception	forehead	0.904762	0.95	0.926829
4	xception	laterak nose	1	1	1
4	xception	mental	0.894737	0.85	0.871795
4	xception	nose	1	0.95	0.974359
4	xception	oral	0.826087	0.95	0.883721
4	xception	orbit-lower	0.857143	0.9	0.878049
4	xception	orbit-upper	0.833333	0.75	0.789474
4	xception	posterior-cheek	1	0.95	0.974359
5	xception	anterior forehead	0.842105	0.8	0.820513
5	xception	forehead	0.909091	1	0.952381
5	xception	laterak nose	1	1	1
5	xception	mental	0.863636	0.95	0.904762
5	xception	nose	1	0.9	0.947368
5	xception	oral	0.904762	0.95	0.926829
5	xception	orbit-lower	0.904762	0.95	0.926829
5	xception	orbit-upper	0.9375	0.75	0.833333
5	xception	posterior-cheek	0.952381	1	0.97561
6	xception	anterior forehead	0.894737	0.85	0.871795
6	xception	forehead	0.909091	1	0.952381
6	xception	laterak nose	1	1	1
6	xception	mental	0.9	0.9	0.9
6	xception	nose	1	0.95	0.974359
6	xception	oral	0.904762	0.95	0.926829
6	xception	orbit-lower	0.826087	0.95	0.883721
6	xception	orbit-upper	0.875	0.7	0.777778
6	xception	posterior-cheek	1	1	1
7	xception	anterior forehead	0.8	0.8	0.8
7	xception	forehead	0.952381	1	0.97561
7	xception	laterak nose	1	1	1
7	xception	mental	0.904762	0.95	0.926829
7	xception	nose	1	0.95	0.974359
7	xception	oral	0.904762	0.95	0.926829
7	xception	orbit-lower	0.863636	0.95	0.904762
7	xception	orbit-upper	0.933333	0.7	0.8
7	xception	posterior-cheek	0.904762	0.95	0.926829
8	xception	anterior forehead	0.85	0.85	0.85
8	xception	forehead	0.909091	1	0.952381
8	xception	laterak nose	1	1	1
8	xception	mental	0.9	0.9	0.9
8	xception	nose	1	1	1
8	xception	oral	0.952381	1	0.97561
8	xception	orbit-lower	0.863636	0.95	0.904762
8	xception	orbit-upper	0.875	0.7	0.777778
8	xception	posterior-cheek	0.947368	0.9	0.923077
9	xception	anterior forehead	0.85	0.85	0.85
9	xception	forehead	0.904762	0.95	0.926829
9	xception	laterak nose	1	1	1
9	xception	mental	0.9	0.9	0.9
9	xception	nose	1	0.95	0.974359
9	xception	oral	0.863636	0.95	0.904762
9	xception	orbit-lower	0.826087	0.95	0.883721
9	xception	orbit-upper	0.875	0.7	0.777778
9	xception	posterior-cheek	1	0.95	0.974359
10	xception	anterior forehead	0.888889	0.8	0.842105
10	xception	forehead	0.909091	1	0.952381
10	xception	laterak nose	1	1	1
10	xception	mental	0.9	0.9	0.9
10	xception	nose	0.95	0.95	0.95
10	xception	oral	0.904762	0.95	0.926829
10	xception	orbit-lower	0.826087	0.95	0.883721
10	xception	orbit-upper	0.933333	0.7	0.8
10	xception	posterior-cheek	0.952381	1	0.97561

## Sheet: NonAug-region
fold	model	region	precison	recall	F-measure
1	vgg19	anterior forehead	0.894737	0.85	0.871795
1	vgg19	forehead	1	1	1
1	vgg19	laterak nose	1	0.95	0.974359
1	vgg19	mental	1	0.95	0.974359
1	vgg19	nose	1	1	1
1	vgg19	oral	0.909091	1	0.952381
1	vgg19	orbit-lower	1	1	1
1	vgg19	orbit-upper	0.95	0.95	0.95
1	vgg19	posterior-cheek	0.952381	1	0.97561
2	vgg19	anterior forehead	0.944444	0.85	0.894737
2	vgg19	forehead	0.952381	1	0.97561
2	vgg19	laterak nose	1	1	1
2	vgg19	mental	1	0.95	0.974359
2	vgg19	nose	1	1	1
2	vgg19	oral	0.909091	1	0.952381
2	vgg19	orbit-lower	1	1	1
2	vgg19	orbit-upper	1	0.95	0.974359
2	vgg19	posterior-cheek	0.952381	1	0.97561
3	vgg19	anterior forehead	0.894737	0.85	0.871795
3	vgg19	forehead	1	1	1
3	vgg19	laterak nose	1	0.95	0.974359
3	vgg19	mental	1	1	1
3	vgg19	nose	1	1	1
3	vgg19	oral	0.869565	1	0.930233
3	vgg19	orbit-lower	1	1	1
3	vgg19	orbit-upper	1	0.95	0.974359
3	vgg19	posterior-cheek	1	1	1
4	vgg19	anterior forehead	0.941176	0.8	0.864865
4	vgg19	forehead	1	1	1
4	vgg19	laterak nose	1	0.95	0.974359
4	vgg19	mental	1	1	1
4	vgg19	nose	1	1	1
4	vgg19	oral	0.869565	1	0.930233
4	vgg19	orbit-lower	1	1	1
4	vgg19	orbit-upper	1	0.95	0.974359
4	vgg19	posterior-cheek	0.909091	1	0.952381
5	vgg19	anterior forehead	0.888889	0.8	0.842105
5	vgg19	forehead	1	0.95	0.974359
5	vgg19	laterak nose	1	0.95	0.974359
5	vgg19	mental	1	1	1
5	vgg19	nose	1	1	1
5	vgg19	oral	0.869565	1	0.930233
5	vgg19	orbit-lower	1	1	1
5	vgg19	orbit-upper	0.95	0.95	0.95
5	vgg19	posterior-cheek	0.952381	1	0.97561
6	vgg19	anterior forehead	0.894737	0.85	0.871795
6	vgg19	forehead	0.95	0.95	0.95
6	vgg19	laterak nose	1	0.95	0.974359
6	vgg19	mental	1	0.95	0.974359
6	vgg19	nose	1	1	1
6	vgg19	oral	0.909091	1	0.952381
6	vgg19	orbit-lower	1	1	1
6	vgg19	orbit-upper	0.95	0.95	0.95
6	vgg19	posterior-cheek	0.952381	1	0.97561
7	vgg19	anterior forehead	0.904762	0.95	0.926829
7	vgg19	forehead	0.952381	1	0.97561
7	vgg19	laterak nose	1	0.95	0.974359
7	vgg19	mental	0.95	0.95	0.95
7	vgg19	nose	1	1	1
7	vgg19	oral	0.95	0.95	0.95
7	vgg19	orbit-lower	1	1	1
7	vgg19	orbit-upper	1	0.95	0.974359
7	vgg19	posterior-cheek	1	1	1
8	vgg19	anterior forehead	0.941176	0.8	0.864865
8	vgg19	forehead	1	1	1
8	vgg19	laterak nose	1	0.95	0.974359
8	vgg19	mental	1	1	1
8	vgg19	nose	1	1	1
8	vgg19	oral	0.833333	1	0.909091
8	vgg19	orbit-lower	1	0.95	0.974359
8	vgg19	orbit-upper	1	0.95	0.974359
8	vgg19	posterior-cheek	0.909091	1	0.952381
9	vgg19	anterior forehead	0.894737	0.85	0.871795
9	vgg19	forehead	0.95	0.95	0.95
9	vgg19	laterak nose	1	0.95	0.974359
9	vgg19	mental	0.95	0.95	0.95
9	vgg19	nose	1	1	1
9	vgg19	oral	0.909091	1	0.952381
9	vgg19	orbit-lower	1	0.95	0.974359
9	vgg19	orbit-upper	0.95	0.95	0.95
9	vgg19	posterior-cheek	0.952381	1	0.97561
10	vgg19	anterior forehead	0.894737	0.85	0.871795
10	vgg19	forehead	1	1	1
10	vgg19	laterak nose	1	0.95	0.974359
10	vgg19	mental	1	0.95	0.974359
10	vgg19	nose	1	1	1
10	vgg19	oral	0.909091	1	0.952381
10	vgg19	orbit-lower	1	1	1
10	vgg19	orbit-upper	0.95	0.95	0.95
10	vgg19	posterior-cheek	0.952381	1	0.97561
1	alexnet	anterior forehead	0.9	0.9	0.9
1	alexnet	forehead	1	0.95	0.974359
1	alexnet	laterak nose	1	0.95	0.974359
1	alexnet	mental	0.95	0.95	0.95
1	alexnet	nose	1	1	1
1	alexnet	oral	0.863636	0.95	0.904762
1	alexnet	orbit-lower	1	0.95	0.974359
1	alexnet	orbit-upper	0.863636	0.95	0.904762
1	alexnet	posterior-cheek	1	0.95	0.974359
2	alexnet	anterior forehead	0.947368	0.9	0.923077
2	alexnet	forehead	1	1	1
2	alexnet	laterak nose	1	0.95	0.974359
2	alexnet	mental	0.904762	0.95	0.926829
2	alexnet	nose	1	1	1
2	alexnet	oral	0.863636	0.95	0.904762
2	alexnet	orbit-lower	0.944444	0.85	0.894737
2	alexnet	orbit-upper	0.857143	0.9	0.878049
2	alexnet	posterior-cheek	1	1	1
3	alexnet	anterior forehead	0.944444	0.85	0.894737
3	alexnet	forehead	0.952381	1	0.97561
3	alexnet	laterak nose	1	0.95	0.974359
3	alexnet	mental	1	0.95	0.974359
3	alexnet	nose	1	1	1
3	alexnet	oral	0.869565	1	0.930233
3	alexnet	orbit-lower	1	0.95	0.974359
3	alexnet	orbit-upper	0.904762	0.95	0.926829
3	alexnet	posterior-cheek	0.95	0.95	0.95
4	alexnet	anterior forehead	0.947368	0.9	0.923077
4	alexnet	forehead	1	1	1
4	alexnet	laterak nose	1	0.95	0.974359
4	alexnet	mental	0.95	0.95	0.95
4	alexnet	nose	1	1	1
4	alexnet	oral	0.863636	0.95	0.904762
4	alexnet	orbit-lower	0.95	0.95	0.95
4	alexnet	orbit-upper	0.9	0.9	0.9
4	alexnet	posterior-cheek	1	1	1
5	alexnet	anterior forehead	0.947368	0.9	0.923077
5	alexnet	forehead	1	1	1
5	alexnet	laterak nose	1	0.95	0.974359
5	alexnet	mental	1	0.95	0.974359
5	alexnet	nose	1	1	1
5	alexnet	oral	0.869565	1	0.930233
5	alexnet	orbit-lower	0.947368	0.9	0.923077
5	alexnet	orbit-upper	0.904762	0.95	0.926829
5	alexnet	posterior-cheek	1	1	1
6	alexnet	anterior forehead	1	0.85	0.918919
6	alexnet	forehead	1	1	1
6	alexnet	laterak nose	1	1	1
6	alexnet	mental	0.95	0.95	0.95
6	alexnet	nose	1	1	1
6	alexnet	oral	0.909091	1	0.952381
6	alexnet	orbit-lower	0.869565	1	0.930233
6	alexnet	orbit-upper	1	0.8	0.888889
6	alexnet	posterior-cheek	0.909091	1	0.952381
7	alexnet	anterior forehead	0.95	0.95	0.95
7	alexnet	forehead	1	1	1
7	alexnet	laterak nose	1	0.95	0.974359
7	alexnet	mental	0.904762	0.95	0.926829
7	alexnet	nose	1	1	1
7	alexnet	oral	0.904762	0.95	0.926829
7	alexnet	orbit-lower	0.952381	1	0.97561
7	alexnet	orbit-upper	1	0.9	0.947368
7	alexnet	posterior-cheek	1	1	1
8	alexnet	anterior forehead	0.9	0.9	0.9
8	alexnet	forehead	0.952381	1	0.97561
8	alexnet	laterak nose	1	0.95	0.974359
8	alexnet	mental	0.95	0.95	0.95
8	alexnet	nose	1	1	1
8	alexnet	oral	0.863636	0.95	0.904762
8	alexnet	orbit-lower	0.95	0.95	0.95
8	alexnet	orbit-upper	0.894737	0.85	0.871795
8	alexnet	posterior-cheek	1	0.95	0.974359
9	alexnet	anterior forehead	0.894737	0.85	0.871795
9	alexnet	forehead	1	0.95	0.974359
9	alexnet	laterak nose	1	0.95	0.974359
9	alexnet	mental	1	0.95	0.974359
9	alexnet	nose	1	1	1
9	alexnet	oral	0.833333	1	0.909091
9	alexnet	orbit-lower	1	0.9	0.947368
9	alexnet	orbit-upper	0.826087	0.95	0.883721
9	alexnet	posterior-cheek	1	0.95	0.974359
10	alexnet	anterior forehead	0.947368	0.9	0.923077
10	alexnet	forehead	0.909091	1	0.952381
10	alexnet	laterak nose	1	0.95	0.974359
10	alexnet	mental	0.95	0.95	0.95
10	alexnet	nose	1	1	1
10	alexnet	oral	0.869565	1	0.930233
10	alexnet	orbit-lower	0.869565	1	0.930233
10	alexnet	orbit-upper	1	0.75	0.857143
10	alexnet	posterior-cheek	1	0.95	0.974359
1	densenet201	anterior forehead	1	0.9	0.947368
1	densenet201	forehead	0.952381	1	0.97561
1	densenet201	laterak nose	1	1	1
1	densenet201	mental	0.904762	0.95	0.926829
1	densenet201	nose	1	1	1
1	densenet201	oral	0.952381	1	0.97561
1	densenet201	orbit-lower	0.944444	0.85	0.894737
1	densenet201	orbit-upper	0.9	0.9	0.9
1	densenet201	posterior-cheek	0.952381	1	0.97561
2	densenet201	anterior forehead	0.9	0.9	0.9
2	densenet201	forehead	0.909091	1	0.952381
2	densenet201	laterak nose	1	1	1
2	densenet201	mental	0.9	0.9	0.9
2	densenet201	nose	1	1	1
2	densenet201	oral	0.95	0.95	0.95
2	densenet201	orbit-lower	0.944444	0.85	0.894737
2	densenet201	orbit-upper	0.9	0.9	0.9
2	densenet201	posterior-cheek	1	1	1
3	densenet201	anterior forehead	0.863636	0.95	0.904762
3	densenet201	forehead	0.952381	1	0.97561
3	densenet201	laterak nose	1	1	1
3	densenet201	mental	0.95	0.95	0.95
3	densenet201	nose	1	1	1
3	densenet201	oral	1	0.95	0.974359
3	densenet201	orbit-lower	1	0.85	0.918919
3	densenet201	orbit-upper	0.8	0.8	0.8
3	densenet201	posterior-cheek	0.952381	1	0.97561
4	densenet201	anterior forehead	0.944444	0.85	0.894737
4	densenet201	forehead	1	1	1
4	densenet201	laterak nose	1	1	1
4	densenet201	mental	0.904762	0.95	0.926829
4	densenet201	nose	1	1	1
4	densenet201	oral	1	0.95	0.974359
4	densenet201	orbit-lower	0.947368	0.9	0.923077
4	densenet201	orbit-upper	0.9	0.9	0.9
4	densenet201	posterior-cheek	0.869565	1	0.930233
5	densenet201	anterior forehead	0.9	0.9	0.9
5	densenet201	forehead	1	0.95	0.974359
5	densenet201	laterak nose	1	1	1
5	densenet201	mental	0.904762	0.95	0.926829
5	densenet201	nose	1	1	1
5	densenet201	oral	1	0.95	0.974359
5	densenet201	orbit-lower	1	0.85	0.918919
5	densenet201	orbit-upper	0.818182	0.9	0.857143
5	densenet201	posterior-cheek	0.909091	1	0.952381
6	densenet201	anterior forehead	0.894737	0.85	0.871795
6	densenet201	forehead	0.95	0.95	0.95
6	densenet201	laterak nose	1	1	1
6	densenet201	mental	0.95	0.95	0.95
6	densenet201	nose	0.952381	1	0.97561
6	densenet201	oral	0.947368	0.9	0.923077
6	densenet201	orbit-lower	0.947368	0.9	0.923077
6	densenet201	orbit-upper	0.857143	0.9	0.878049
6	densenet201	posterior-cheek	0.952381	1	0.97561
7	densenet201	anterior forehead	0.842105	0.8	0.820513
7	densenet201	forehead	0.952381	1	0.97561
7	densenet201	laterak nose	1	1	1
7	densenet201	mental	0.95	0.95	0.95
7	densenet201	nose	1	1	1
7	densenet201	oral	0.9	0.9	0.9
7	densenet201	orbit-lower	1	0.85	0.918919
7	densenet201	orbit-upper	0.818182	0.9	0.857143
7	densenet201	posterior-cheek	0.904762	0.95	0.926829
8	densenet201	anterior forehead	0.888889	0.8	0.842105
8	densenet201	forehead	1	1	1
8	densenet201	laterak nose	1	1	1
8	densenet201	mental	0.904762	0.95	0.926829
8	densenet201	nose	1	1	1
8	densenet201	oral	0.904762	0.95	0.926829
8	densenet201	orbit-lower	0.947368	0.9	0.923077
8	densenet201	orbit-upper	0.947368	0.9	0.923077
8	densenet201	posterior-cheek	0.909091	1	0.952381
9	densenet201	anterior forehead	0.947368	0.9	0.923077
9	densenet201	forehead	0.952381	1	0.97561
9	densenet201	laterak nose	1	1	1
9	densenet201	mental	0.904762	0.95	0.926829
9	densenet201	nose	1	1	1
9	densenet201	oral	1	0.95	0.974359
9	densenet201	orbit-lower	0.941176	0.8	0.864865
9	densenet201	orbit-upper	0.857143	0.9	0.878049
9	densenet201	posterior-cheek	0.909091	1	0.952381
10	densenet201	anterior forehead	0.842105	0.8	0.820513
10	densenet201	forehead	1	0.95	0.974359
10	densenet201	laterak nose	1	1	1
10	densenet201	mental	0.95	0.95	0.95
10	densenet201	nose	1	1	1
10	densenet201	oral	0.904762	0.95	0.926829
10	densenet201	orbit-lower	0.944444	0.85	0.894737
10	densenet201	orbit-upper	0.809524	0.85	0.829268
10	densenet201	posterior-cheek	0.909091	1	0.952381
1	googlenet	anterior forehead	0.842105	0.8	0.820513
1	googlenet	forehead	1	0.9	0.947368
1	googlenet	laterak nose	1	0.95	0.974359
1	googlenet	mental	0.95	0.95	0.95
1	googlenet	nose	1	1	1
1	googlenet	oral	0.833333	1	0.909091
1	googlenet	orbit-lower	0.95	0.95	0.95
1	googlenet	orbit-upper	0.894737	0.85	0.871795
1	googlenet	posterior-cheek	0.904762	0.95	0.926829
2	googlenet	anterior forehead	1	0.8	0.888889
2	googlenet	forehead	1	0.85	0.918919
2	googlenet	laterak nose	1	1	1
2	googlenet	mental	1	0.95	0.974359
2	googlenet	nose	1	1	1
2	googlenet	oral	0.8	1	0.888889
2	googlenet	orbit-lower	1	0.95	0.974359
2	googlenet	orbit-upper	0.863636	0.95	0.904762
2	googlenet	posterior-cheek	0.909091	1	0.952381
3	googlenet	anterior forehead	0.842105	0.8	0.820513
3	googlenet	forehead	1	0.85	0.918919
3	googlenet	laterak nose	1	0.95	0.974359
3	googlenet	mental	0.909091	1	0.952381
3	googlenet	nose	0.952381	1	0.97561
3	googlenet	oral	0.826087	0.95	0.883721
3	googlenet	orbit-lower	1	0.95	0.974359
3	googlenet	orbit-upper	0.894737	0.85	0.871795
3	googlenet	posterior-cheek	0.904762	0.95	0.926829
4	googlenet	anterior forehead	0.941176	0.8	0.864865
4	googlenet	forehead	1	0.95	0.974359
4	googlenet	laterak nose	1	1	1
4	googlenet	mental	0.952381	1	0.97561
4	googlenet	nose	1	1	1
4	googlenet	oral	0.833333	1	0.909091
4	googlenet	orbit-lower	0.95	0.95	0.95
4	googlenet	orbit-upper	0.944444	0.85	0.894737
4	googlenet	posterior-cheek	0.904762	0.95	0.926829
5	googlenet	anterior forehead	0.941176	0.8	0.864865
5	googlenet	forehead	0.947368	0.9	0.923077
5	googlenet	laterak nose	1	0.95	0.974359
5	googlenet	mental	0.952381	1	0.97561
5	googlenet	nose	1	1	1
5	googlenet	oral	0.833333	1	0.909091
5	googlenet	orbit-lower	1	0.85	0.918919
5	googlenet	orbit-upper	0.857143	0.9	0.878049
5	googlenet	posterior-cheek	0.909091	1	0.952381
6	googlenet	anterior forehead	0.842105	0.8	0.820513
6	googlenet	forehead	0.952381	1	0.97561
6	googlenet	laterak nose	1	0.95	0.974359
6	googlenet	mental	0.952381	1	0.97561
6	googlenet	nose	1	1	1
6	googlenet	oral	0.869565	1	0.930233
6	googlenet	orbit-lower	0.9	0.9	0.9
6	googlenet	orbit-upper	0.9375	0.75	0.833333
6	googlenet	posterior-cheek	0.904762	0.95	0.926829
7	googlenet	anterior forehead	0.842105	0.8	0.820513
7	googlenet	forehead	0.95	0.95	0.95
7	googlenet	laterak nose	1	0.95	0.974359
7	googlenet	mental	0.909091	1	0.952381
7	googlenet	nose	1	1	1
7	googlenet	oral	0.863636	0.95	0.904762
7	googlenet	orbit-lower	1	0.9	0.947368
7	googlenet	orbit-upper	0.944444	0.85	0.894737
7	googlenet	posterior-cheek	0.909091	1	0.952381
8	googlenet	anterior forehead	0.761905	0.8	0.780488
8	googlenet	forehead	1	0.85	0.918919
8	googlenet	laterak nose	1	0.95	0.974359
8	googlenet	mental	0.952381	1	0.97561
8	googlenet	nose	1	1	1
8	googlenet	oral	0.833333	1	0.909091
8	googlenet	orbit-lower	0.904762	0.95	0.926829
8	googlenet	orbit-upper	0.941176	0.8	0.864865
8	googlenet	posterior-cheek	0.9	0.9	0.9
9	googlenet	anterior forehead	0.842105	0.8	0.820513
9	googlenet	forehead	1	0.9	0.947368
9	googlenet	laterak nose	1	0.95	0.974359
9	googlenet	mental	1	1	1
9	googlenet	nose	1	1	1
9	googlenet	oral	0.833333	1	0.909091
9	googlenet	orbit-lower	0.904762	0.95	0.926829
9	googlenet	orbit-upper	0.894737	0.85	0.871795
9	googlenet	posterior-cheek	0.9	0.9	0.9
10	googlenet	anterior forehead	1	0.75	0.857143
10	googlenet	forehead	1	0.95	0.974359
10	googlenet	laterak nose	1	1	1
10	googlenet	mental	0.952381	1	0.97561
10	googlenet	nose	1	1	1
10	googlenet	oral	0.833333	1	0.909091
10	googlenet	orbit-lower	1	0.95	0.974359
10	googlenet	orbit-upper	0.9	0.9	0.9
10	googlenet	posterior-cheek	0.909091	1	0.952381
1	inceptionresnet	anterior forehead	0.888889	0.8	0.842105
1	inceptionresnet	forehead	0.947368	0.9	0.923077
1	inceptionresnet	laterak nose	1	0.95	0.974359
1	inceptionresnet	mental	1	0.9	0.947368
1	inceptionresnet	nose	1	1	1
1	inceptionresnet	oral	0.869565	1	0.930233
1	inceptionresnet	orbit-lower	0.904762	0.95	0.926829
1	inceptionresnet	orbit-upper	0.863636	0.95	0.904762
1	inceptionresnet	posterior-cheek	1	1	1
2	inceptionresnet	anterior forehead	1	0.8	0.888889
2	inceptionresnet	forehead	0.9	0.9	0.9
2	inceptionresnet	laterak nose	0.952381	1	0.97561
2	inceptionresnet	mental	0.947368	0.9	0.923077
2	inceptionresnet	nose	0.95	0.95	0.95
2	inceptionresnet	oral	0.863636	0.95	0.904762
2	inceptionresnet	orbit-lower	0.863636	0.95	0.904762
2	inceptionresnet	orbit-upper	0.85	0.85	0.85
2	inceptionresnet	posterior-cheek	0.95	0.95	0.95
3	inceptionresnet	anterior forehead	1	0.85	0.918919
3	inceptionresnet	forehead	1	0.9	0.947368
3	inceptionresnet	laterak nose	1	1	1
3	inceptionresnet	mental	1	0.95	0.974359
3	inceptionresnet	nose	1	1	1
3	inceptionresnet	oral	0.833333	1	0.909091
3	inceptionresnet	orbit-lower	0.833333	0.75	0.789474
3	inceptionresnet	orbit-upper	0.73913	0.85	0.790698
3	inceptionresnet	posterior-cheek	0.952381	1	0.97561
4	inceptionresnet	anterior forehead	1	0.7	0.823529
4	inceptionresnet	forehead	0.95	0.95	0.95
4	inceptionresnet	laterak nose	0.952381	1	0.97561
4	inceptionresnet	mental	1	0.9	0.947368
4	inceptionresnet	nose	0.95	0.95	0.95
4	inceptionresnet	oral	0.826087	0.95	0.883721
4	inceptionresnet	orbit-lower	0.857143	0.9	0.878049
4	inceptionresnet	orbit-upper	0.75	0.75	0.75
4	inceptionresnet	posterior-cheek	0.869565	1	0.930233
5	inceptionresnet	anterior forehead	1	0.7	0.823529
5	inceptionresnet	forehead	1	0.9	0.947368
5	inceptionresnet	laterak nose	1	1	1
5	inceptionresnet	mental	0.904762	0.95	0.926829
5	inceptionresnet	nose	1	0.95	0.974359
5	inceptionresnet	oral	0.791667	0.95	0.863636
5	inceptionresnet	orbit-lower	0.782609	0.9	0.837209
5	inceptionresnet	orbit-upper	0.8	0.8	0.8
5	inceptionresnet	posterior-cheek	0.952381	1	0.97561
6	inceptionresnet	anterior forehead	1	0.75	0.857143
6	inceptionresnet	forehead	0.904762	0.95	0.926829
6	inceptionresnet	laterak nose	1	1	1
6	inceptionresnet	mental	0.95	0.95	0.95
6	inceptionresnet	nose	0.952381	1	0.97561
6	inceptionresnet	oral	0.818182	0.9	0.857143
6	inceptionresnet	orbit-lower	0.863636	0.95	0.904762
6	inceptionresnet	orbit-upper	0.888889	0.8	0.842105
6	inceptionresnet	posterior-cheek	0.904762	0.95	0.926829
7	inceptionresnet	anterior forehead	1	0.65	0.787879
7	inceptionresnet	forehead	0.904762	0.95	0.926829
7	inceptionresnet	laterak nose	1	1	1
7	inceptionresnet	mental	0.9	0.9	0.9
7	inceptionresnet	nose	1	1	1
7	inceptionresnet	oral	0.791667	0.95	0.863636
7	inceptionresnet	orbit-lower	0.8	0.8	0.8
7	inceptionresnet	orbit-upper	0.75	0.75	0.75
7	inceptionresnet	posterior-cheek	0.909091	1	0.952381
8	inceptionresnet	anterior forehead	0.9375	0.75	0.833333
8	inceptionresnet	forehead	0.95	0.95	0.95
8	inceptionresnet	laterak nose	1	0.95	0.974359
8	inceptionresnet	mental	0.947368	0.9	0.923077
8	inceptionresnet	nose	1	0.95	0.974359
8	inceptionresnet	oral	0.769231	1	0.869565
8	inceptionresnet	orbit-lower	0.85	0.85	0.85
8	inceptionresnet	orbit-upper	0.761905	0.8	0.780488
8	inceptionresnet	posterior-cheek	0.95	0.95	0.95
9	inceptionresnet	anterior forehead	0.944444	0.85	0.894737
9	inceptionresnet	forehead	0.904762	0.95	0.926829
9	inceptionresnet	laterak nose	1	0.95	0.974359
9	inceptionresnet	mental	0.95	0.95	0.95
9	inceptionresnet	nose	1	1	1
9	inceptionresnet	oral	0.826087	0.95	0.883721
9	inceptionresnet	orbit-lower	0.857143	0.9	0.878049
9	inceptionresnet	orbit-upper	0.888889	0.8	0.842105
9	inceptionresnet	posterior-cheek	0.95	0.95	0.95
10	inceptionresnet	anterior forehead	0.9375	0.75	0.833333
10	inceptionresnet	forehead	0.904762	0.95	0.926829
10	inceptionresnet	laterak nose	1	0.95	0.974359
10	inceptionresnet	mental	1	0.9	0.947368
10	inceptionresnet	nose	0.952381	1	0.97561
10	inceptionresnet	oral	0.791667	0.95	0.863636
10	inceptionresnet	orbit-lower	0.782609	0.9	0.837209
10	inceptionresnet	orbit-upper	0.888889	0.8	0.842105
10	inceptionresnet	posterior-cheek	0.95	0.95	0.95
1	inceptionv3	anterior forehead	1	0.8	0.888889
1	inceptionv3	forehead	0.952381	1	0.97561
1	inceptionv3	laterak nose	1	1	1
1	inceptionv3	mental	0.909091	1	0.952381
1	inceptionv3	nose	1	1	1
1	inceptionv3	oral	0.826087	0.95	0.883721
1	inceptionv3	orbit-lower	1	0.9	0.947368
1	inceptionv3	orbit-upper	0.947368	0.9	0.923077
1	inceptionv3	posterior-cheek	0.952381	1	0.97561
2	inceptionv3	anterior forehead	1	0.9	0.947368
2	inceptionv3	forehead	0.95	0.95	0.95
2	inceptionv3	laterak nose	1	1	1
2	inceptionv3	mental	0.863636	0.95	0.904762
2	inceptionv3	nose	1	0.95	0.974359
2	inceptionv3	oral	0.863636	0.95	0.904762
2	inceptionv3	orbit-lower	0.9375	0.75	0.833333
2	inceptionv3	orbit-upper	0.782609	0.9	0.837209
2	inceptionv3	posterior-cheek	1	1	1
3	inceptionv3	anterior forehead	1	0.9	0.947368
3	inceptionv3	forehead	0.952381	1	0.97561
3	inceptionv3	laterak nose	1	1	1
3	inceptionv3	mental	0.95	0.95	0.95
3	inceptionv3	nose	1	1	1
3	inceptionv3	oral	0.869565	1	0.930233
3	inceptionv3	orbit-lower	0.941176	0.8	0.864865
3	inceptionv3	orbit-upper	0.857143	0.9	0.878049
3	inceptionv3	posterior-cheek	1	1	1
4	inceptionv3	anterior forehead	1	0.85	0.918919
4	inceptionv3	forehead	0.95	0.95	0.95
4	inceptionv3	laterak nose	1	1	1
4	inceptionv3	mental	0.791667	0.95	0.863636
4	inceptionv3	nose	1	1	1
4	inceptionv3	oral	0.95	0.95	0.95
4	inceptionv3	orbit-lower	0.888889	0.8	0.842105
4	inceptionv3	orbit-upper	0.809524	0.85	0.829268
4	inceptionv3	posterior-cheek	1	1	1
5	inceptionv3	anterior forehead	0.809524	0.85	0.829268
5	inceptionv3	forehead	0.952381	1	0.97561
5	inceptionv3	laterak nose	1	1	1
5	inceptionv3	mental	0.9	0.9	0.9
5	inceptionv3	nose	1	1	1
5	inceptionv3	oral	0.952381	1	0.97561
5	inceptionv3	orbit-lower	0.944444	0.85	0.894737
5	inceptionv3	orbit-upper	0.947368	0.9	0.923077
5	inceptionv3	posterior-cheek	0.95	0.95	0.95
6	inceptionv3	anterior forehead	1	0.9	0.947368
6	inceptionv3	forehead	0.95	0.95	0.95
6	inceptionv3	laterak nose	1	1	1
6	inceptionv3	mental	0.904762	0.95	0.926829
6	inceptionv3	nose	1	1	1
6	inceptionv3	oral	0.909091	1	0.952381
6	inceptionv3	orbit-lower	0.944444	0.85	0.894737
6	inceptionv3	orbit-upper	0.857143	0.9	0.878049
6	inceptionv3	posterior-cheek	1	1	1
7	inceptionv3	anterior forehead	0.944444	0.85	0.894737
7	inceptionv3	forehead	0.869565	1	0.930233
7	inceptionv3	laterak nose	1	1	1
7	inceptionv3	mental	0.947368	0.9	0.923077
7	inceptionv3	nose	1	1	1
7	inceptionv3	oral	0.952381	1	0.97561
7	inceptionv3	orbit-lower	0.944444	0.85	0.894737
7	inceptionv3	orbit-upper	0.9	0.9	0.9
7	inceptionv3	posterior-cheek	0.952381	1	0.97561
8	inceptionv3	anterior forehead	0.941176	0.8	0.864865
8	inceptionv3	forehead	0.952381	1	0.97561
8	inceptionv3	laterak nose	1	1	1
8	inceptionv3	mental	0.857143	0.9	0.878049
8	inceptionv3	nose	1	1	1
8	inceptionv3	oral	0.909091	1	0.952381
8	inceptionv3	orbit-lower	1	0.85	0.918919
8	inceptionv3	orbit-upper	0.857143	0.9	0.878049
8	inceptionv3	posterior-cheek	0.952381	1	0.97561
9	inceptionv3	anterior forehead	0.894737	0.85	0.871795
9	inceptionv3	forehead	0.95	0.95	0.95
9	inceptionv3	laterak nose	1	1	1
9	inceptionv3	mental	0.947368	0.9	0.923077
9	inceptionv3	nose	1	1	1
9	inceptionv3	oral	0.952381	1	0.97561
9	inceptionv3	orbit-lower	0.941176	0.8	0.864865
9	inceptionv3	orbit-upper	0.826087	0.95	0.883721
9	inceptionv3	posterior-cheek	0.952381	1	0.97561
10	inceptionv3	anterior forehead	0.888889	0.8	0.842105
10	inceptionv3	forehead	0.952381	1	0.97561
10	inceptionv3	laterak nose	1	1	1
10	inceptionv3	mental	0.9	0.9	0.9
10	inceptionv3	nose	1	1	1
10	inceptionv3	oral	0.909091	1	0.952381
10	inceptionv3	orbit-lower	0.941176	0.8	0.864865
10	inceptionv3	orbit-upper	0.863636	0.95	0.904762
10	inceptionv3	posterior-cheek	0.95	0.95	0.95
1	mobilenetv2	anterior forehead	0.944444	0.85	0.894737
1	mobilenetv2	forehead	0.909091	1	0.952381
1	mobilenetv2	laterak nose	1	0.95	0.974359
1	mobilenetv2	mental	0.95	0.95	0.95
1	mobilenetv2	nose	0.909091	1	0.952381
1	mobilenetv2	oral	0.863636	0.95	0.904762
1	mobilenetv2	orbit-lower	0.9	0.9	0.9
1	mobilenetv2	orbit-upper	0.944444	0.85	0.894737
1	mobilenetv2	posterior-cheek	1	0.95	0.974359
2	mobilenetv2	anterior forehead	0.941176	0.8	0.864865
2	mobilenetv2	forehead	0.909091	1	0.952381
2	mobilenetv2	laterak nose	1	1	1
2	mobilenetv2	mental	0.95	0.95	0.95
2	mobilenetv2	nose	1	1	1
2	mobilenetv2	oral	0.818182	0.9	0.857143
2	mobilenetv2	orbit-lower	0.9	0.9	0.9
2	mobilenetv2	orbit-upper	0.947368	0.9	0.923077
2	mobilenetv2	posterior-cheek	0.95	0.95	0.95
3	mobilenetv2	anterior forehead	0.947368	0.9	0.923077
3	mobilenetv2	forehead	0.869565	1	0.930233
3	mobilenetv2	laterak nose	1	1	1
3	mobilenetv2	mental	0.95	0.95	0.95
3	mobilenetv2	nose	0.952381	1	0.97561
3	mobilenetv2	oral	0.95	0.95	0.95
3	mobilenetv2	orbit-lower	0.947368	0.9	0.923077
3	mobilenetv2	orbit-upper	1	0.9	0.947368
3	mobilenetv2	posterior-cheek	0.95	0.95	0.95
4	mobilenetv2	anterior forehead	0.944444	0.85	0.894737
4	mobilenetv2	forehead	0.863636	0.95	0.904762
4	mobilenetv2	laterak nose	1	1	1
4	mobilenetv2	mental	0.95	0.95	0.95
4	mobilenetv2	nose	1	1	1
4	mobilenetv2	oral	0.9	0.9	0.9
4	mobilenetv2	orbit-lower	0.857143	0.9	0.878049
4	mobilenetv2	orbit-upper	0.85	0.85	0.85
4	mobilenetv2	posterior-cheek	0.947368	0.9	0.923077
5	mobilenetv2	anterior forehead	0.947368	0.9	0.923077
5	mobilenetv2	forehead	0.863636	0.95	0.904762
5	mobilenetv2	laterak nose	1	0.95	0.974359
5	mobilenetv2	mental	0.904762	0.95	0.926829
5	mobilenetv2	nose	0.952381	1	0.97561
5	mobilenetv2	oral	0.95	0.95	0.95
5	mobilenetv2	orbit-lower	1	0.9	0.947368
5	mobilenetv2	orbit-upper	0.947368	0.9	0.923077
5	mobilenetv2	posterior-cheek	0.952381	1	0.97561
6	mobilenetv2	anterior forehead	1	0.85	0.918919
6	mobilenetv2	forehead	0.909091	1	0.952381
6	mobilenetv2	laterak nose	1	1	1
6	mobilenetv2	mental	0.95	0.95	0.95
6	mobilenetv2	nose	0.952381	1	0.97561
6	mobilenetv2	oral	0.95	0.95	0.95
6	mobilenetv2	orbit-lower	0.9	0.9	0.9
6	mobilenetv2	orbit-upper	0.944444	0.85	0.894737
6	mobilenetv2	posterior-cheek	0.909091	1	0.952381
7	mobilenetv2	anterior forehead	0.944444	0.85	0.894737
7	mobilenetv2	forehead	0.833333	1	0.909091
7	mobilenetv2	laterak nose	1	0.95	0.974359
7	mobilenetv2	mental	0.95	0.95	0.95
7	mobilenetv2	nose	0.952381	1	0.97561
7	mobilenetv2	oral	0.904762	0.95	0.926829
7	mobilenetv2	orbit-lower	1	0.9	0.947368
7	mobilenetv2	orbit-upper	0.9	0.9	0.9
7	mobilenetv2	posterior-cheek	0.947368	0.9	0.923077
8	mobilenetv2	anterior forehead	1	0.9	0.947368
8	mobilenetv2	forehead	0.869565	1	0.930233
8	mobilenetv2	laterak nose	1	1	1
8	mobilenetv2	mental	0.95	0.95	0.95
8	mobilenetv2	nose	0.952381	1	0.97561
8	mobilenetv2	oral	0.95	0.95	0.95
8	mobilenetv2	orbit-lower	0.9	0.9	0.9
8	mobilenetv2	orbit-upper	0.944444	0.85	0.894737
8	mobilenetv2	posterior-cheek	0.95	0.95	0.95
9	mobilenetv2	anterior forehead	0.947368	0.9	0.923077
9	mobilenetv2	forehead	0.863636	0.95	0.904762
9	mobilenetv2	laterak nose	1	1	1
9	mobilenetv2	mental	0.826087	0.95	0.883721
9	mobilenetv2	nose	1	1	1
9	mobilenetv2	oral	0.947368	0.9	0.923077
9	mobilenetv2	orbit-lower	0.857143	0.9	0.878049
9	mobilenetv2	orbit-upper	1	0.85	0.918919
9	mobilenetv2	posterior-cheek	0.947368	0.9	0.923077
10	mobilenetv2	anterior forehead	0.944444	0.85	0.894737
10	mobilenetv2	forehead	0.833333	1	0.909091
10	mobilenetv2	laterak nose	1	0.95	0.974359
10	mobilenetv2	mental	1	0.95	0.974359
10	mobilenetv2	nose	0.952381	1	0.97561
10	mobilenetv2	oral	0.869565	1	0.930233
10	mobilenetv2	orbit-lower	0.944444	0.85	0.894737
10	mobilenetv2	orbit-upper	0.944444	0.85	0.894737
10	mobilenetv2	posterior-cheek	0.95	0.95	0.95
1	nasnetmobile	anterior forehead	1	0.8	0.888889
1	nasnetmobile	forehead	0.904762	0.95	0.926829
1	nasnetmobile	laterak nose	1	1	1
1	nasnetmobile	mental	0.9	0.9	0.9
1	nasnetmobile	nose	1	1	1
1	nasnetmobile	oral	0.826087	0.95	0.883721
1	nasnetmobile	orbit-lower	1	0.8	0.888889
1	nasnetmobile	orbit-upper	0.76	0.95	0.844444
1	nasnetmobile	posterior-cheek	1	0.95	0.974359
2	nasnetmobile	anterior forehead	0.933333	0.7	0.8
2	nasnetmobile	forehead	0.941176	0.8	0.864865
2	nasnetmobile	laterak nose	1	1	1
2	nasnetmobile	mental	1	0.9	0.947368
2	nasnetmobile	nose	0.95	0.95	0.95
2	nasnetmobile	oral	0.76	0.95	0.844444
2	nasnetmobile	orbit-lower	0.95	0.95	0.95
2	nasnetmobile	orbit-upper	0.826087	0.95	0.883721
2	nasnetmobile	posterior-cheek	0.863636	0.95	0.904762
3	nasnetmobile	anterior forehead	0.866667	0.65	0.742857
3	nasnetmobile	forehead	0.826087	0.95	0.883721
3	nasnetmobile	laterak nose	1	1	1
3	nasnetmobile	mental	0.95	0.95	0.95
3	nasnetmobile	nose	1	0.9	0.947368
3	nasnetmobile	oral	0.833333	1	0.909091
3	nasnetmobile	orbit-lower	0.944444	0.85	0.894737
3	nasnetmobile	orbit-upper	0.894737	0.85	0.871795
3	nasnetmobile	posterior-cheek	0.782609	0.9	0.837209
4	nasnetmobile	anterior forehead	1	0.7	0.823529
4	nasnetmobile	forehead	0.833333	0.75	0.789474
4	nasnetmobile	laterak nose	1	1	1
4	nasnetmobile	mental	0.947368	0.9	0.923077
4	nasnetmobile	nose	0.952381	1	0.97561
4	nasnetmobile	oral	0.791667	0.95	0.863636
4	nasnetmobile	orbit-lower	1	0.8	0.888889
4	nasnetmobile	orbit-upper	0.692308	0.9	0.782609
4	nasnetmobile	posterior-cheek	0.863636	0.95	0.904762
5	nasnetmobile	anterior forehead	0.866667	0.65	0.742857
5	nasnetmobile	forehead	0.947368	0.9	0.923077
5	nasnetmobile	laterak nose	1	1	1
5	nasnetmobile	mental	0.947368	0.9	0.923077
5	nasnetmobile	nose	1	0.95	0.974359
5	nasnetmobile	oral	0.708333	0.85	0.772727
5	nasnetmobile	orbit-lower	0.944444	0.85	0.894737
5	nasnetmobile	orbit-upper	0.772727	0.85	0.809524
5	nasnetmobile	posterior-cheek	0.833333	1	0.909091
6	nasnetmobile	anterior forehead	1	0.7	0.823529
6	nasnetmobile	forehead	0.85	0.85	0.85
6	nasnetmobile	laterak nose	1	1	1
6	nasnetmobile	mental	0.9	0.9	0.9
6	nasnetmobile	nose	1	0.95	0.974359
6	nasnetmobile	oral	0.791667	0.95	0.863636
6	nasnetmobile	orbit-lower	0.947368	0.9	0.923077
6	nasnetmobile	orbit-upper	0.857143	0.9	0.878049
6	nasnetmobile	posterior-cheek	0.826087	0.95	0.883721
7	nasnetmobile	anterior forehead	1	0.7	0.823529
7	nasnetmobile	forehead	0.85	0.85	0.85
7	nasnetmobile	laterak nose	1	1	1
7	nasnetmobile	mental	0.95	0.95	0.95
7	nasnetmobile	nose	1	1	1
7	nasnetmobile	oral	0.826087	0.95	0.883721
7	nasnetmobile	orbit-lower	0.95	0.95	0.95
7	nasnetmobile	orbit-upper	0.761905	0.8	0.780488
7	nasnetmobile	posterior-cheek	0.909091	1	0.952381
8	nasnetmobile	anterior forehead	1	0.7	0.823529
8	nasnetmobile	forehead	0.826087	0.95	0.883721
8	nasnetmobile	laterak nose	0.952381	1	0.97561
8	nasnetmobile	mental	1	0.9	0.947368
8	nasnetmobile	nose	1	0.9	0.947368
8	nasnetmobile	oral	0.791667	0.95	0.863636
8	nasnetmobile	orbit-lower	0.9	0.9	0.9
8	nasnetmobile	orbit-upper	0.842105	0.8	0.820513
8	nasnetmobile	posterior-cheek	0.826087	0.95	0.883721
9	nasnetmobile	anterior forehead	1	0.7	0.823529
9	nasnetmobile	forehead	0.95	0.95	0.95
9	nasnetmobile	laterak nose	1	1	1
9	nasnetmobile	mental	0.947368	0.9	0.923077
9	nasnetmobile	nose	1	0.95	0.974359
9	nasnetmobile	oral	0.791667	0.95	0.863636
9	nasnetmobile	orbit-lower	0.944444	0.85	0.894737
9	nasnetmobile	orbit-upper	0.826087	0.95	0.883721
9	nasnetmobile	posterior-cheek	0.826087	0.95	0.883721
10	nasnetmobile	anterior forehead	1	0.7	0.823529
10	nasnetmobile	forehead	0.904762	0.95	0.926829
10	nasnetmobile	laterak nose	1	1	1
10	nasnetmobile	mental	1	0.95	0.974359
10	nasnetmobile	nose	0.95	0.95	0.95
10	nasnetmobile	oral	0.76	0.95	0.844444
10	nasnetmobile	orbit-lower	1	0.85	0.918919
10	nasnetmobile	orbit-upper	0.818182	0.9	0.857143
10	nasnetmobile	posterior-cheek	0.863636	0.95	0.904762
1	resnet18	anterior forehead	0.941176	0.8	0.864865
1	resnet18	forehead	1	0.85	0.918919
1	resnet18	laterak nose	1	1	1
1	resnet18	mental	0.904762	0.95	0.926829
1	resnet18	nose	1	1	1
1	resnet18	oral	0.909091	1	0.952381
1	resnet18	orbit-lower	0.944444	0.85	0.894737
1	resnet18	orbit-upper	0.73913	0.85	0.790698
1	resnet18	posterior-cheek	0.909091	1	0.952381
2	resnet18	anterior forehead	0.9375	0.75	0.833333
2	resnet18	forehead	0.944444	0.85	0.894737
2	resnet18	laterak nose	1	1	1
2	resnet18	mental	0.95	0.95	0.95
2	resnet18	nose	1	1	1
2	resnet18	oral	0.869565	1	0.930233
2	resnet18	orbit-lower	1	0.9	0.947368
2	resnet18	orbit-upper	0.791667	0.95	0.863636
2	resnet18	posterior-cheek	0.952381	1	0.97561
3	resnet18	anterior forehead	1	0.75	0.857143
3	resnet18	forehead	0.857143	0.9	0.878049
3	resnet18	laterak nose	1	1	1
3	resnet18	mental	0.947368	0.9	0.923077
3	resnet18	nose	1	1	1
3	resnet18	oral	0.833333	1	0.909091
3	resnet18	orbit-lower	1	0.9	0.947368
3	resnet18	orbit-upper	0.782609	0.9	0.837209
3	resnet18	posterior-cheek	1	1	1
4	resnet18	anterior forehead	0.944444	0.85	0.894737
4	resnet18	forehead	1	0.85	0.918919
4	resnet18	laterak nose	1	1	1
4	resnet18	mental	0.904762	0.95	0.926829
4	resnet18	nose	1	1	1
4	resnet18	oral	0.952381	1	0.97561
4	resnet18	orbit-lower	0.9	0.9	0.9
4	resnet18	orbit-upper	0.8	0.8	0.8
4	resnet18	posterior-cheek	0.869565	1	0.930233
5	resnet18	anterior forehead	1	0.8	0.888889
5	resnet18	forehead	1	0.9	0.947368
5	resnet18	laterak nose	1	1	1
5	resnet18	mental	0.904762	0.95	0.926829
5	resnet18	nose	1	1	1
5	resnet18	oral	0.869565	1	0.930233
5	resnet18	orbit-lower	0.947368	0.9	0.923077
5	resnet18	orbit-upper	0.857143	0.9	0.878049
5	resnet18	posterior-cheek	0.909091	1	0.952381
6	resnet18	anterior forehead	1	0.9	0.947368
6	resnet18	forehead	1	0.9	0.947368
6	resnet18	laterak nose	1	1	1
6	resnet18	mental	0.95	0.95	0.95
6	resnet18	nose	1	1	1
6	resnet18	oral	0.909091	1	0.952381
6	resnet18	orbit-lower	0.95	0.95	0.95
6	resnet18	orbit-upper	0.857143	0.9	0.878049
6	resnet18	posterior-cheek	0.952381	1	0.97561
7	resnet18	anterior forehead	0.95	0.95	0.95
7	resnet18	forehead	0.944444	0.85	0.894737
7	resnet18	laterak nose	1	1	1
7	resnet18	mental	0.904762	0.95	0.926829
7	resnet18	nose	1	1	1
7	resnet18	oral	0.95	0.95	0.95
7	resnet18	orbit-lower	0.95	0.95	0.95
7	resnet18	orbit-upper	0.809524	0.85	0.829268
7	resnet18	posterior-cheek	1	1	1
8	resnet18	anterior forehead	1	0.85	0.918919
8	resnet18	forehead	0.9	0.9	0.9
8	resnet18	laterak nose	1	1	1
8	resnet18	mental	0.904762	0.95	0.926829
8	resnet18	nose	1	1	1
8	resnet18	oral	0.869565	1	0.930233
8	resnet18	orbit-lower	0.947368	0.9	0.923077
8	resnet18	orbit-upper	0.947368	0.9	0.923077
8	resnet18	posterior-cheek	0.952381	1	0.97561
9	resnet18	anterior forehead	0.888889	0.8	0.842105
9	resnet18	forehead	0.857143	0.9	0.878049
9	resnet18	laterak nose	1	0.95	0.974359
9	resnet18	mental	0.95	0.95	0.95
9	resnet18	nose	1	1	1
9	resnet18	oral	0.909091	1	0.952381
9	resnet18	orbit-lower	1	0.95	0.974359
9	resnet18	orbit-upper	0.9	0.9	0.9
9	resnet18	posterior-cheek	0.952381	1	0.97561
10	resnet18	anterior forehead	0.944444	0.85	0.894737
10	resnet18	forehead	0.857143	0.9	0.878049
10	resnet18	laterak nose	1	1	1
10	resnet18	mental	0.947368	0.9	0.923077
10	resnet18	nose	1	1	1
10	resnet18	oral	0.952381	1	0.97561
10	resnet18	orbit-lower	0.894737	0.85	0.871795
10	resnet18	orbit-upper	0.714286	0.75	0.731707
10	resnet18	posterior-cheek	0.952381	1	0.97561
1	resnet50	anterior forehead	1	0.85	0.918919
1	resnet50	forehead	1	1	1
1	resnet50	laterak nose	1	1	1
1	resnet50	mental	1	0.95	0.974359
1	resnet50	nose	1	1	1
1	resnet50	oral	0.869565	1	0.930233
1	resnet50	orbit-lower	0.904762	0.95	0.926829
1	resnet50	orbit-upper	0.947368	0.9	0.923077
1	resnet50	posterior-cheek	0.952381	1	0.97561
2	resnet50	anterior forehead	0.944444	0.85	0.894737
2	resnet50	forehead	1	1	1
2	resnet50	laterak nose	1	1	1
2	resnet50	mental	1	0.95	0.974359
2	resnet50	nose	1	1	1
2	resnet50	oral	0.909091	1	0.952381
2	resnet50	orbit-lower	0.9	0.9	0.9
2	resnet50	orbit-upper	0.9	0.9	0.9
2	resnet50	posterior-cheek	0.952381	1	0.97561
3	resnet50	anterior forehead	0.941176	0.8	0.864865
3	resnet50	forehead	1	1	1
3	resnet50	laterak nose	1	1	1
3	resnet50	mental	1	0.95	0.974359
3	resnet50	nose	0.909091	1	0.952381
3	resnet50	oral	0.904762	0.95	0.926829
3	resnet50	orbit-lower	0.95	0.95	0.95
3	resnet50	orbit-upper	0.947368	0.9	0.923077
3	resnet50	posterior-cheek	0.909091	1	0.952381
4	resnet50	anterior forehead	1	0.85	0.918919
4	resnet50	forehead	1	1	1
4	resnet50	laterak nose	1	1	1
4	resnet50	mental	0.95	0.95	0.95
4	resnet50	nose	0.952381	1	0.97561
4	resnet50	oral	0.869565	1	0.930233
4	resnet50	orbit-lower	0.952381	1	0.97561
4	resnet50	orbit-upper	1	0.85	0.918919
4	resnet50	posterior-cheek	0.952381	1	0.97561
5	resnet50	anterior forehead	1	0.8	0.888889
5	resnet50	forehead	1	0.95	0.974359
5	resnet50	laterak nose	1	1	1
5	resnet50	mental	0.95	0.95	0.95
5	resnet50	nose	0.952381	1	0.97561
5	resnet50	oral	0.833333	1	0.909091
5	resnet50	orbit-lower	0.9	0.9	0.9
5	resnet50	orbit-upper	0.894737	0.85	0.871795
5	resnet50	posterior-cheek	0.952381	1	0.97561
6	resnet50	anterior forehead	1	0.8	0.888889
6	resnet50	forehead	1	0.95	0.974359
6	resnet50	laterak nose	1	1	1
6	resnet50	mental	1	0.95	0.974359
6	resnet50	nose	0.952381	1	0.97561
6	resnet50	oral	0.909091	1	0.952381
6	resnet50	orbit-lower	0.894737	0.85	0.871795
6	resnet50	orbit-upper	0.818182	0.9	0.857143
6	resnet50	posterior-cheek	0.909091	1	0.952381
7	resnet50	anterior forehead	0.944444	0.85	0.894737
7	resnet50	forehead	1	1	1
7	resnet50	laterak nose	1	1	1
7	resnet50	mental	0.947368	0.9	0.923077
7	resnet50	nose	0.952381	1	0.97561
7	resnet50	oral	0.909091	1	0.952381
7	resnet50	orbit-lower	0.947368	0.9	0.923077
7	resnet50	orbit-upper	0.9	0.9	0.9
7	resnet50	posterior-cheek	0.952381	1	0.97561
8	resnet50	anterior forehead	1	0.9	0.947368
8	resnet50	forehead	0.952381	1	0.97561
8	resnet50	laterak nose	1	1	1
8	resnet50	mental	0.95	0.95	0.95
8	resnet50	nose	1	1	1
8	resnet50	oral	0.909091	1	0.952381
8	resnet50	orbit-lower	0.9	0.9	0.9
8	resnet50	orbit-upper	0.894737	0.85	0.871795
8	resnet50	posterior-cheek	1	1	1
9	resnet50	anterior forehead	1	0.75	0.857143
9	resnet50	forehead	1	0.95	0.974359
9	resnet50	laterak nose	1	1	1
9	resnet50	mental	1	0.95	0.974359
9	resnet50	nose	1	1	1
9	resnet50	oral	0.8	1	0.888889
9	resnet50	orbit-lower	0.9	0.9	0.9
9	resnet50	orbit-upper	0.9	0.9	0.9
9	resnet50	posterior-cheek	0.909091	1	0.952381
10	resnet50	anterior forehead	0.894737	0.85	0.871795
10	resnet50	forehead	1	0.95	0.974359
10	resnet50	laterak nose	1	1	1
10	resnet50	mental	0.947368	0.9	0.923077
10	resnet50	nose	0.909091	1	0.952381
10	resnet50	oral	0.857143	0.9	0.878049
10	resnet50	orbit-lower	0.904762	0.95	0.926829
10	resnet50	orbit-upper	0.894737	0.85	0.871795
10	resnet50	posterior-cheek	1	1	1
1	resnet101	anterior forehead	0.944444	0.85	0.894737
1	resnet101	forehead	1	1	1
1	resnet101	laterak nose	1	1	1
1	resnet101	mental	0.904762	0.95	0.926829
1	resnet101	nose	1	1	1
1	resnet101	oral	0.909091	1	0.952381
1	resnet101	orbit-lower	0.888889	0.8	0.842105
1	resnet101	orbit-upper	0.9	0.9	0.9
1	resnet101	posterior-cheek	0.952381	1	0.97561
2	resnet101	anterior forehead	1	0.75	0.857143
2	resnet101	forehead	0.952381	1	0.97561
2	resnet101	laterak nose	1	1	1
2	resnet101	mental	0.904762	0.95	0.926829
2	resnet101	nose	1	1	1
2	resnet101	oral	0.869565	1	0.930233
2	resnet101	orbit-lower	1	0.7	0.823529
2	resnet101	orbit-upper	0.791667	0.95	0.863636
2	resnet101	posterior-cheek	0.909091	1	0.952381
3	resnet101	anterior forehead	0.941176	0.8	0.864865
3	resnet101	forehead	0.952381	1	0.97561
3	resnet101	laterak nose	1	1	1
3	resnet101	mental	1	0.95	0.974359
3	resnet101	nose	0.952381	1	0.97561
3	resnet101	oral	0.833333	1	0.909091
3	resnet101	orbit-lower	0.941176	0.8	0.864865
3	resnet101	orbit-upper	0.863636	0.95	0.904762
3	resnet101	posterior-cheek	0.947368	0.9	0.923077
4	resnet101	anterior forehead	1	0.75	0.857143
4	resnet101	forehead	0.95	0.95	0.95
4	resnet101	laterak nose	1	1	1
4	resnet101	mental	0.863636	0.95	0.904762
4	resnet101	nose	1	1	1
4	resnet101	oral	0.869565	1	0.930233
4	resnet101	orbit-lower	0.933333	0.7	0.8
4	resnet101	orbit-upper	0.782609	0.9	0.837209
4	resnet101	posterior-cheek	0.909091	1	0.952381
5	resnet101	anterior forehead	0.9375	0.75	0.833333
5	resnet101	forehead	1	0.95	0.974359
5	resnet101	laterak nose	1	1	1
5	resnet101	mental	0.863636	0.95	0.904762
5	resnet101	nose	0.952381	1	0.97561
5	resnet101	oral	0.869565	1	0.930233
5	resnet101	orbit-lower	0.944444	0.85	0.894737
5	resnet101	orbit-upper	0.894737	0.85	0.871795
5	resnet101	posterior-cheek	0.909091	1	0.952381
6	resnet101	anterior forehead	1	0.75	0.857143
6	resnet101	forehead	1	0.95	0.974359
6	resnet101	laterak nose	1	1	1
6	resnet101	mental	0.904762	0.95	0.926829
6	resnet101	nose	0.95	0.95	0.95
6	resnet101	oral	0.833333	1	0.909091
6	resnet101	orbit-lower	0.888889	0.8	0.842105
6	resnet101	orbit-upper	0.857143	0.9	0.878049
6	resnet101	posterior-cheek	0.909091	1	0.952381
7	resnet101	anterior forehead	1	0.85	0.918919
7	resnet101	forehead	0.952381	1	0.97561
7	resnet101	laterak nose	1	1	1
7	resnet101	mental	0.904762	0.95	0.926829
7	resnet101	nose	1	1	1
7	resnet101	oral	0.909091	1	0.952381
7	resnet101	orbit-lower	0.875	0.7	0.777778
7	resnet101	orbit-upper	0.818182	0.9	0.857143
7	resnet101	posterior-cheek	0.952381	1	0.97561
8	resnet101	anterior forehead	1	0.85	0.918919
8	resnet101	forehead	1	1	1
8	resnet101	laterak nose	1	1	1
8	resnet101	mental	1	0.95	0.974359
8	resnet101	nose	0.952381	1	0.97561
8	resnet101	oral	0.909091	1	0.952381
8	resnet101	orbit-lower	0.944444	0.85	0.894737
8	resnet101	orbit-upper	0.857143	0.9	0.878049
8	resnet101	posterior-cheek	0.909091	1	0.952381
9	resnet101	anterior forehead	1	0.75	0.857143
9	resnet101	forehead	0.952381	1	0.97561
9	resnet101	laterak nose	1	1	1
9	resnet101	mental	0.95	0.95	0.95
9	resnet101	nose	1	1	1
9	resnet101	oral	0.909091	1	0.952381
9	resnet101	orbit-lower	0.9375	0.75	0.833333
9	resnet101	orbit-upper	0.782609	0.9	0.837209
9	resnet101	posterior-cheek	0.869565	1	0.930233
10	resnet101	anterior forehead	0.944444	0.85	0.894737
10	resnet101	forehead	1	1	1
10	resnet101	laterak nose	1	1	1
10	resnet101	mental	0.869565	1	0.930233
10	resnet101	nose	1	1	1
10	resnet101	oral	0.952381	1	0.97561
10	resnet101	orbit-lower	1	0.8	0.888889
10	resnet101	orbit-upper	0.9	0.9	0.9
10	resnet101	posterior-cheek	0.909091	1	0.952381
1	shufflenet	anterior forehead	1	0.8	0.888889
1	shufflenet	forehead	0.941176	0.8	0.864865
1	shufflenet	laterak nose	1	1	1
1	shufflenet	mental	0.863636	0.95	0.904762
1	shufflenet	nose	1	0.95	0.974359
1	shufflenet	oral	0.909091	1	0.952381
1	shufflenet	orbit-lower	0.904762	0.95	0.926829
1	shufflenet	orbit-upper	0.809524	0.85	0.829268
1	shufflenet	posterior-cheek	0.909091	1	0.952381
2	shufflenet	anterior forehead	0.888889	0.8	0.842105
2	shufflenet	forehead	0.95	0.95	0.95
2	shufflenet	laterak nose	0.952381	1	0.97561
2	shufflenet	mental	0.947368	0.9	0.923077
2	shufflenet	nose	1	1	1
2	shufflenet	oral	0.857143	0.9	0.878049
2	shufflenet	orbit-lower	0.941176	0.8	0.864865
2	shufflenet	orbit-upper	0.772727	0.85	0.809524
2	shufflenet	posterior-cheek	0.863636	0.95	0.904762
3	shufflenet	anterior forehead	0.941176	0.8	0.864865
3	shufflenet	forehead	0.944444	0.85	0.894737
3	shufflenet	laterak nose	1	1	1
3	shufflenet	mental	0.904762	0.95	0.926829
3	shufflenet	nose	1	0.95	0.974359
3	shufflenet	oral	0.909091	1	0.952381
3	shufflenet	orbit-lower	1	0.95	0.974359
3	shufflenet	orbit-upper	0.826087	0.95	0.883721
3	shufflenet	posterior-cheek	0.904762	0.95	0.926829
4	shufflenet	anterior forehead	0.944444	0.85	0.894737
4	shufflenet	forehead	0.95	0.95	0.95
4	shufflenet	laterak nose	1	1	1
4	shufflenet	mental	0.947368	0.9	0.923077
4	shufflenet	nose	1	1	1
4	shufflenet	oral	0.9	0.9	0.9
4	shufflenet	orbit-lower	0.791667	0.95	0.863636
4	shufflenet	orbit-upper	0.894737	0.85	0.871795
4	shufflenet	posterior-cheek	0.95	0.95	0.95
5	shufflenet	anterior forehead	0.894737	0.85	0.871795
5	shufflenet	forehead	1	0.85	0.918919
5	shufflenet	laterak nose	1	1	1
5	shufflenet	mental	0.863636	0.95	0.904762
5	shufflenet	nose	1	0.95	0.974359
5	shufflenet	oral	0.947368	0.9	0.923077
5	shufflenet	orbit-lower	0.944444	0.85	0.894737
5	shufflenet	orbit-upper	0.72	0.9	0.8
5	shufflenet	posterior-cheek	0.904762	0.95	0.926829
6	shufflenet	anterior forehead	0.944444	0.85	0.894737
6	shufflenet	forehead	0.9	0.9	0.9
6	shufflenet	laterak nose	1	1	1
6	shufflenet	mental	0.863636	0.95	0.904762
6	shufflenet	nose	1	0.95	0.974359
6	shufflenet	oral	0.95	0.95	0.95
6	shufflenet	orbit-lower	0.863636	0.95	0.904762
6	shufflenet	orbit-upper	0.842105	0.8	0.820513
6	shufflenet	posterior-cheek	0.9	0.9	0.9
7	shufflenet	anterior forehead	0.947368	0.9	0.923077
7	shufflenet	forehead	0.941176	0.8	0.864865
7	shufflenet	laterak nose	1	1	1
7	shufflenet	mental	0.791667	0.95	0.863636
7	shufflenet	nose	1	0.95	0.974359
7	shufflenet	oral	0.894737	0.85	0.871795
7	shufflenet	orbit-lower	0.85	0.85	0.85
7	shufflenet	orbit-upper	0.727273	0.8	0.761905
7	shufflenet	posterior-cheek	0.95	0.95	0.95
8	shufflenet	anterior forehead	0.941176	0.8	0.864865
8	shufflenet	forehead	0.95	0.95	0.95
8	shufflenet	laterak nose	1	1	1
8	shufflenet	mental	0.95	0.95	0.95
8	shufflenet	nose	1	0.95	0.974359
8	shufflenet	oral	0.904762	0.95	0.926829
8	shufflenet	orbit-lower	0.904762	0.95	0.926829
8	shufflenet	orbit-upper	0.9	0.9	0.9
8	shufflenet	posterior-cheek	0.863636	0.95	0.904762
9	shufflenet	anterior forehead	1	0.8	0.888889
9	shufflenet	forehead	1	0.85	0.918919
9	shufflenet	laterak nose	1	1	1
9	shufflenet	mental	0.95	0.95	0.95
9	shufflenet	nose	1	0.95	0.974359
9	shufflenet	oral	0.833333	1	0.909091
9	shufflenet	orbit-lower	0.933333	0.7	0.8
9	shufflenet	orbit-upper	0.642857	0.9	0.75
9	shufflenet	posterior-cheek	0.904762	0.95	0.926829
10	shufflenet	anterior forehead	0.944444	0.85	0.894737
10	shufflenet	forehead	0.894737	0.85	0.871795
10	shufflenet	laterak nose	0.952381	1	0.97561
10	shufflenet	mental	0.95	0.95	0.95
10	shufflenet	nose	0.952381	1	0.97561
10	shufflenet	oral	0.944444	0.85	0.894737
10	shufflenet	orbit-lower	0.9	0.9	0.9
10	shufflenet	orbit-upper	0.809524	0.85	0.829268
10	shufflenet	posterior-cheek	0.863636	0.95	0.904762
1	squeezenet	anterior forehead	0.941176	0.8	0.864865
1	squeezenet	forehead	0.952381	1	0.97561
1	squeezenet	laterak nose	1	1	1
1	squeezenet	mental	0.904762	0.95	0.926829
1	squeezenet	nose	0.952381	1	0.97561
1	squeezenet	oral	0.833333	1	0.909091
1	squeezenet	orbit-lower	1	0.85	0.918919
1	squeezenet	orbit-upper	0.947368	0.9	0.923077
1	squeezenet	posterior-cheek	0.95	0.95	0.95
2	squeezenet	anterior forehead	0.941176	0.8	0.864865
2	squeezenet	forehead	0.894737	0.85	0.871795
2	squeezenet	laterak nose	1	0.95	0.974359
2	squeezenet	mental	0.826087	0.95	0.883721
2	squeezenet	nose	1	1	1
2	squeezenet	oral	0.826087	0.95	0.883721
2	squeezenet	orbit-lower	1	0.85	0.918919
2	squeezenet	orbit-upper	0.894737	0.85	0.871795
2	squeezenet	posterior-cheek	0.869565	1	0.930233
3	squeezenet	anterior forehead	1	0.85	0.918919
3	squeezenet	forehead	1	0.95	0.974359
3	squeezenet	laterak nose	1	1	1
3	squeezenet	mental	0.95	0.95	0.95
3	squeezenet	nose	1	1	1
3	squeezenet	oral	0.863636	0.95	0.904762
3	squeezenet	orbit-lower	0.952381	1	0.97561
3	squeezenet	orbit-upper	0.904762	0.95	0.926829
3	squeezenet	posterior-cheek	1	1	1
4	squeezenet	anterior forehead	0.842105	0.8	0.820513
4	squeezenet	forehead	0.909091	1	0.952381
4	squeezenet	laterak nose	1	1	1
4	squeezenet	mental	1	0.95	0.974359
4	squeezenet	nose	1	1	1
4	squeezenet	oral	0.826087	0.95	0.883721
4	squeezenet	orbit-lower	0.944444	0.85	0.894737
4	squeezenet	orbit-upper	0.857143	0.9	0.878049
4	squeezenet	posterior-cheek	0.944444	0.85	0.894737
5	squeezenet	anterior forehead	0.944444	0.85	0.894737
5	squeezenet	forehead	1	0.95	0.974359
5	squeezenet	laterak nose	1	1	1
5	squeezenet	mental	0.9	0.9	0.9
5	squeezenet	nose	0.95	0.95	0.95
5	squeezenet	oral	0.863636	0.95	0.904762
5	squeezenet	orbit-lower	1	0.85	0.918919
5	squeezenet	orbit-upper	0.863636	0.95	0.904762
5	squeezenet	posterior-cheek	0.909091	1	0.952381
6	squeezenet	anterior forehead	0.863636	0.95	0.904762
6	squeezenet	forehead	0.909091	1	0.952381
6	squeezenet	laterak nose	1	1	1
6	squeezenet	mental	0.904762	0.95	0.926829
6	squeezenet	nose	1	1	1
6	squeezenet	oral	0.947368	0.9	0.923077
6	squeezenet	orbit-lower	1	0.8	0.888889
6	squeezenet	orbit-upper	0.95	0.95	0.95
6	squeezenet	posterior-cheek	1	1	1
7	squeezenet	anterior forehead	0.941176	0.8	0.864865
7	squeezenet	forehead	0.95	0.95	0.95
7	squeezenet	laterak nose	1	1	1
7	squeezenet	mental	1	0.9	0.947368
7	squeezenet	nose	1	0.9	0.947368
7	squeezenet	oral	0.826087	0.95	0.883721
7	squeezenet	orbit-lower	0.952381	1	0.97561
7	squeezenet	orbit-upper	0.857143	0.9	0.878049
7	squeezenet	posterior-cheek	0.863636	0.95	0.904762
8	squeezenet	anterior forehead	1	0.8	0.888889
8	squeezenet	forehead	1	1	1
8	squeezenet	laterak nose	1	1	1
8	squeezenet	mental	0.904762	0.95	0.926829
8	squeezenet	nose	1	1	1
8	squeezenet	oral	0.863636	0.95	0.904762
8	squeezenet	orbit-lower	0.95	0.95	0.95
8	squeezenet	orbit-upper	0.947368	0.9	0.923077
8	squeezenet	posterior-cheek	0.909091	1	0.952381
9	squeezenet	anterior forehead	1	0.7	0.823529
9	squeezenet	forehead	1	1	1
9	squeezenet	laterak nose	0.952381	1	0.97561
9	squeezenet	mental	0.904762	0.95	0.926829
9	squeezenet	nose	1	1	1
9	squeezenet	oral	0.826087	0.95	0.883721
9	squeezenet	orbit-lower	1	0.9	0.947368
9	squeezenet	orbit-upper	0.9	0.9	0.9
9	squeezenet	posterior-cheek	0.869565	1	0.930233
10	squeezenet	anterior forehead	1	0.7	0.823529
10	squeezenet	forehead	0.869565	1	0.930233
10	squeezenet	laterak nose	1	1	1
10	squeezenet	mental	1	0.95	0.974359
10	squeezenet	nose	1	0.95	0.974359
10	squeezenet	oral	0.791667	0.95	0.863636
10	squeezenet	orbit-lower	1	0.9	0.947368
10	squeezenet	orbit-upper	0.944444	0.85	0.894737
10	squeezenet	posterior-cheek	0.8	1	0.888889
1	vgg16	anterior forehead	0.941176	0.8	0.864865
1	vgg16	forehead	1	1	1
1	vgg16	laterak nose	1	1	1
1	vgg16	mental	1	1	1
1	vgg16	nose	1	1	1
1	vgg16	oral	0.869565	1	0.930233
1	vgg16	orbit-lower	1	1	1
1	vgg16	orbit-upper	1	0.95	0.974359
1	vgg16	posterior-cheek	0.952381	1	0.97561
2	vgg16	anterior forehead	0.894737	0.85	0.871795
2	vgg16	forehead	1	1	1
2	vgg16	laterak nose	1	1	1
2	vgg16	mental	1	0.9	0.947368
2	vgg16	nose	1	1	1
2	vgg16	oral	0.909091	1	0.952381
2	vgg16	orbit-lower	1	1	1
2	vgg16	orbit-upper	0.95	0.95	0.95
2	vgg16	posterior-cheek	0.952381	1	0.97561
3	vgg16	anterior forehead	0.947368	0.9	0.923077
3	vgg16	forehead	1	1	1
3	vgg16	laterak nose	1	1	1
3	vgg16	mental	1	0.95	0.974359
3	vgg16	nose	1	1	1
3	vgg16	oral	0.952381	1	0.97561
3	vgg16	orbit-lower	1	1	1
3	vgg16	orbit-upper	0.95	0.95	0.95
3	vgg16	posterior-cheek	0.952381	1	0.97561
4	vgg16	anterior forehead	0.888889	0.8	0.842105
4	vgg16	forehead	1	1	1
4	vgg16	laterak nose	1	0.95	0.974359
4	vgg16	mental	1	0.95	0.974359
4	vgg16	nose	1	1	1
4	vgg16	oral	0.869565	1	0.930233
4	vgg16	orbit-lower	1	1	1
4	vgg16	orbit-upper	0.95	0.95	0.95
4	vgg16	posterior-cheek	0.952381	1	0.97561
5	vgg16	anterior forehead	0.9	0.9	0.9
5	vgg16	forehead	1	1	1
5	vgg16	laterak nose	1	0.95	0.974359
5	vgg16	mental	0.95	0.95	0.95
5	vgg16	nose	1	1	1
5	vgg16	oral	0.909091	1	0.952381
5	vgg16	orbit-lower	1	0.95	0.974359
5	vgg16	orbit-upper	0.95	0.95	0.95
5	vgg16	posterior-cheek	1	1	1
6	vgg16	anterior forehead	0.894737	0.85	0.871795
6	vgg16	forehead	1	1	1
6	vgg16	laterak nose	1	0.95	0.974359
6	vgg16	mental	1	0.95	0.974359
6	vgg16	nose	1	1	1
6	vgg16	oral	0.909091	1	0.952381
6	vgg16	orbit-lower	1	1	1
6	vgg16	orbit-upper	0.95	0.95	0.95
6	vgg16	posterior-cheek	0.952381	1	0.97561
7	vgg16	anterior forehead	0.888889	0.8	0.842105
7	vgg16	forehead	1	1	1
7	vgg16	laterak nose	1	0.95	0.974359
7	vgg16	mental	1	1	1
7	vgg16	nose	1	1	1
7	vgg16	oral	0.869565	1	0.930233
7	vgg16	orbit-lower	1	1	1
7	vgg16	orbit-upper	1	0.95	0.974359
7	vgg16	posterior-cheek	0.952381	1	0.97561
8	vgg16	anterior forehead	0.9	0.9	0.9
8	vgg16	forehead	1	1	1
8	vgg16	laterak nose	1	0.95	0.974359
8	vgg16	mental	1	0.95	0.974359
8	vgg16	nose	0.952381	1	0.97561
8	vgg16	oral	0.904762	0.95	0.926829
8	vgg16	orbit-lower	1	1	1
8	vgg16	orbit-upper	0.95	0.95	0.95
8	vgg16	posterior-cheek	1	1	1
9	vgg16	anterior forehead	0.944444	0.85	0.894737
9	vgg16	forehead	0.952381	1	0.97561
9	vgg16	laterak nose	1	1	1
9	vgg16	mental	1	0.95	0.974359
9	vgg16	nose	1	1	1
9	vgg16	oral	0.869565	1	0.930233
9	vgg16	orbit-lower	1	1	1
9	vgg16	orbit-upper	1	0.95	0.974359
9	vgg16	posterior-cheek	1	1	1
10	vgg16	anterior forehead	0.894737	0.85	0.871795
10	vgg16	forehead	1	1	1
10	vgg16	laterak nose	1	0.95	0.974359
10	vgg16	mental	1	0.95	0.974359
10	vgg16	nose	1	1	1
10	vgg16	oral	0.909091	1	0.952381
10	vgg16	orbit-lower	1	0.95	0.974359
10	vgg16	orbit-upper	0.904762	0.95	0.926829
10	vgg16	posterior-cheek	0.952381	1	0.97561
1	xception	anterior forehead	0.842105	0.8	0.820513
1	xception	forehead	0.909091	1	0.952381
1	xception	laterak nose	1	1	1
1	xception	mental	0.857143	0.9	0.878049
1	xception	nose	1	0.95	0.974359
1	xception	oral	0.904762	0.95	0.926829
1	xception	orbit-lower	0.95	0.95	0.95
1	xception	orbit-upper	0.888889	0.8	0.842105
1	xception	posterior-cheek	0.95	0.95	0.95
2	xception	anterior forehead	0.894737	0.85	0.871795
2	xception	forehead	0.869565	1	0.930233
2	xception	laterak nose	1	1	1
2	xception	mental	0.857143	0.9	0.878049
2	xception	nose	1	0.9	0.947368
2	xception	oral	0.863636	0.95	0.904762
2	xception	orbit-lower	0.95	0.95	0.95
2	xception	orbit-upper	0.882353	0.75	0.810811
2	xception	posterior-cheek	0.95	0.95	0.95
3	xception	anterior forehead	0.842105	0.8	0.820513
3	xception	forehead	0.904762	0.95	0.926829
3	xception	laterak nose	1	1	1
3	xception	mental	0.9	0.9	0.9
3	xception	nose	1	1	1
3	xception	oral	0.904762	0.95	0.926829
3	xception	orbit-lower	0.826087	0.95	0.883721
3	xception	orbit-upper	0.882353	0.75	0.810811
3	xception	posterior-cheek	1	0.95	0.974359
4	xception	anterior forehead	0.809524	0.85	0.829268
4	xception	forehead	0.904762	0.95	0.926829
4	xception	laterak nose	1	0.95	0.974359
4	xception	mental	0.857143	0.9	0.878049
4	xception	nose	1	0.95	0.974359
4	xception	oral	0.863636	0.95	0.904762
4	xception	orbit-lower	0.904762	0.95	0.926829
4	xception	orbit-upper	0.882353	0.75	0.810811
4	xception	posterior-cheek	1	0.95	0.974359
5	xception	anterior forehead	0.85	0.85	0.85
5	xception	forehead	0.909091	1	0.952381
5	xception	laterak nose	1	1	1
5	xception	mental	0.857143	0.9	0.878049
5	xception	nose	1	0.95	0.974359
5	xception	oral	0.904762	0.95	0.926829
5	xception	orbit-lower	0.904762	0.95	0.926829
5	xception	orbit-upper	0.882353	0.75	0.810811
5	xception	posterior-cheek	1	0.95	0.974359
6	xception	anterior forehead	0.85	0.85	0.85
6	xception	forehead	0.909091	1	0.952381
6	xception	laterak nose	1	0.95	0.974359
6	xception	mental	0.857143	0.9	0.878049
6	xception	nose	1	0.95	0.974359
6	xception	oral	0.904762	0.95	0.926829
6	xception	orbit-lower	0.95	0.95	0.95
6	xception	orbit-upper	0.842105	0.8	0.820513
6	xception	posterior-cheek	1	0.95	0.974359
7	xception	anterior forehead	0.809524	0.85	0.829268
7	xception	forehead	0.909091	1	0.952381
7	xception	laterak nose	1	0.95	0.974359
7	xception	mental	0.857143	0.9	0.878049
7	xception	nose	1	0.95	0.974359
7	xception	oral	0.904762	0.95	0.926829
7	xception	orbit-lower	0.904762	0.95	0.926829
7	xception	orbit-upper	0.882353	0.75	0.810811
7	xception	posterior-cheek	1	0.95	0.974359
8	xception	anterior forehead	0.85	0.85	0.85
8	xception	forehead	0.869565	1	0.930233
8	xception	laterak nose	1	0.95	0.974359
8	xception	mental	0.863636	0.95	0.904762
8	xception	nose	1	0.95	0.974359
8	xception	oral	0.904762	0.95	0.926829
8	xception	orbit-lower	0.904762	0.95	0.926829
8	xception	orbit-upper	0.882353	0.75	0.810811
8	xception	posterior-cheek	1	0.9	0.947368
9	xception	anterior forehead	0.842105	0.8	0.820513
9	xception	forehead	0.95	0.95	0.95
9	xception	laterak nose	1	1	1
9	xception	mental	0.857143	0.9	0.878049
9	xception	nose	1	0.9	0.947368
9	xception	oral	0.826087	0.95	0.883721
9	xception	orbit-lower	0.826087	0.95	0.883721
9	xception	orbit-upper	0.875	0.7	0.777778
9	xception	posterior-cheek	0.95	0.95	0.95
10	xception	anterior forehead	0.85	0.85	0.85
10	xception	forehead	0.95	0.95	0.95
10	xception	laterak nose	1	0.95	0.974359
10	xception	mental	0.9	0.9	0.9
10	xception	nose	1	0.9	0.947368
10	xception	oral	0.826087	0.95	0.883721
10	xception	orbit-lower	0.826087	0.95	0.883721
10	xception	orbit-upper	0.823529	0.7	0.756757
10	xception	posterior-cheek	0.95	0.95	0.95
